# Supplementary material for: Transcriptome analysis reveals defense responses of alfalfa seedling roots to Sclerotium rolfsii
Source: Front Plant Sci. 2025 Apr 15;16:1561723. doi: 10.3389/fpls.2025.1561723 (PMC12038447; doi:10.3389/fpls.2025.1561723)
Supplement: Supplementary file 7 [file Table3.xls]

#KEGG_n	2233	KEGG_N	53692
#! Input file to measure the differentially methylation region(DMR)--enrichment in annotation KEGG pathways by the right sided Fisher exact test.
## kMap: KEGG pathway name.
## KPid: KEGG pathway ID.
## mNum: DMR gene number in specified annotation KEGG pathways.
## nNum: All gene number in specified annotation KEGG pathways.
## MNum: DMR gene number in all annotation KEGG pathways.
## NNum: All gene number in all annotation KEGG pathways.
## KIDs: DMR IDs in specified annotation KEGG pathways, separated by ';'.
#kMap	KPid	mNum	nNum	MNum	NNum	KIDs
Ubiquitin mediated proteolysis	ko04120	50	1862	2233	53692	MS.gene007077;MS.gene007121;MS.gene007466;MS.gene008179;MS.gene008306;MS.gene013340;MS.gene015919;MS.gene016629;MS.gene021602;MS.gene021604;MS.gene024495;MS.gene025667;MS.gene025958;MS.gene033231;MS.gene034751;MS.gene034753;MS.gene036612;MS.gene048677;MS.gene049279;MS.gene04998;MS.gene050591;MS.gene053529;MS.gene054583;MS.gene054929;MS.gene061543;MS.gene061546;MS.gene06437;MS.gene066129;MS.gene21…	K03363+K10260+K10590+K03364+K10260+K10260+K10144+K04506+K10144+K10144+K10260+K10260+K10260+K10260+K10260+K10260+K10604+K10260+K10260+K10260+K10260+K10260+K10581+K03363+K10260+K10260+K10260+K10260+K03363+K10590+K10260+K10260+K10260+K10260+K10260+K10144+K10260+K10260+K10260+K10260+K10260+K10571+K10144+K10144+K10260+K03364+K10260+K10260+K04506+K10260
Glycolysis / Gluconeogenesis	ko00010	44	939	2233	53692	MS.gene002151;MS.gene003647;MS.gene007290;MS.gene015846;MS.gene023528;MS.gene023554;MS.gene023555;MS.gene024339;MS.gene027865;MS.gene028842;MS.gene029489;MS.gene031930;MS.gene034926;MS.gene036280;MS.gene037749;MS.gene038691;MS.gene043259;MS.gene048354;MS.gene049042;MS.gene049882;MS.gene052061;MS.gene06155;MS.gene062923;MS.gene067034;MS.gene069185;MS.gene08655;MS.gene08775;MS.gene08927;MS.gene0907…	K03841+K01623+K01623+K00850+K01895+K01895+K01895+K01895+K01610+K00895+K01623+K03103+K01623+K01610+K00002+K00161+K01785+K00895+K00850+K01895+K00128+K00850+K01623+K00134+K01610+K01895+K01895+K01895+K01895+K00850+K01803+K00850+K01623+K01803+K01623+K00121+K01834+K01803+K01623+K00128+K00850+K00002+K01913+K00850
Proteasome	ko03050	3	417	2233	53692	MS.gene013928;MS.gene013929;MS.gene064747	K02735+K02735+K02725
Aminoacyl-tRNA biosynthesis	ko00970	4	758	2233	53692	MS.gene012745;MS.gene04658;MS.gene43433;MS.gene58503	K02433+K01870+K02433+K01872
Riboflavin metabolism	ko00740	8	154	2233	53692	MS.gene002218;MS.gene01192;MS.gene02178;MS.gene023269;MS.gene06184;MS.gene071898;MS.gene20171;MS.gene55872	K14652+K14652+K14652+K14379+K01513+K14652+K01513+K01513
mRNA surveillance pathway	ko03015	3	755	2233	53692	MS.gene057075;MS.gene073164;MS.gene74205	K14400+K18655+K13025
2-Oxocarboxylic acid metabolism	ko01210	15	608	2233	53692	MS.gene004715;MS.gene006701;MS.gene012839;MS.gene015044;MS.gene015627;MS.gene026789;MS.gene031204;MS.gene031593;MS.gene045479;MS.gene32100;MS.gene32842;MS.gene37450;MS.gene40029;MS.gene77179;MS.gene95459	K01703+K14455+K00826+K00826+K00133+K01704+K14454+K14455+K14455+K01703+K00826+K00826+K01703+K01647+K01703
Terpenoid backbone biosynthesis	ko00900	30	282	2233	53692	MS.gene003146;MS.gene015517;MS.gene01957;MS.gene020954;MS.gene024039;MS.gene025733;MS.gene028126;MS.gene02889;MS.gene03940;MS.gene048270;MS.gene066472;MS.gene06948;MS.gene20349;MS.gene22598;MS.gene23843;MS.gene23844;MS.gene28490;MS.gene43473;MS.gene51160;MS.gene52580;MS.gene57887;MS.gene70001;MS.gene72689;MS.gene72792;MS.gene72793;MS.gene82138;MS.gene82506;MS.gene86514;MS.gene88348;MS.gene99583	K00787+K01641+K00787+K00626+K01823+K01641+K00021+K00787+K15892+K00787+K00021+K00938+K01641+K01641+K00021+K00021+K13789+K00991+K01823+K01823+K00626+K00021+K00021+K00021+K00021+K00021+K00021+K00021+K00021+K00021
Zeatin biosynthesis	ko00908	24	403	2233	53692	MS.gene007575;MS.gene008107;MS.gene010192;MS.gene020609;MS.gene026669;MS.gene031149;MS.gene031167;MS.gene031173;MS.gene032032;MS.gene041451;MS.gene057369;MS.gene069617;MS.gene31861;MS.gene33645;MS.gene57313;MS.gene57723;MS.gene58728;MS.gene69282;MS.gene80979;MS.gene86117;MS.gene93160;Medicago_sativa_newGene_1939;Medicago_sativa_newGene_31757;Medicago_sativa_newGene_829	K13496+K13493+K23452+K13496+K13495+K23452+K23452+K23452+K13493+K10760+K13493+K00279+K13495+K13495+K13495+K10760+K10760+K13493+K10717+K23452+K13495+K13496+K13496+K13496
Stilbenoid, diarylheptanoid and gingerol biosynthesis	ko00945	26	268	2233	53692	MS.gene009662;MS.gene009715;MS.gene011778;MS.gene017054;MS.gene017240;MS.gene029382;MS.gene030303;MS.gene038271;MS.gene047856;MS.gene053535;MS.gene053539;MS.gene056017;MS.gene056022;MS.gene059423;MS.gene064029;MS.gene26255;MS.gene26302;MS.gene26463;MS.gene41245;MS.gene41247;MS.gene66349;MS.gene71856;MS.gene75055;MS.gene76280;MS.gene91233;MS.gene98039	K00487+K16040+K00588+K13065+K00487+K00487+K00588+K13065+K00588+K00588+K00588+K16040+K16040+K00588+K00588+K00487+K16040+K00588+K16040+K16040+K00588+K00487+K00588+K00487+K16040+K00487
Vitamin B6 metabolism	ko00750	11	104	2233	53692	MS.gene000924;MS.gene000926;MS.gene002638;MS.gene004319;MS.gene011162;MS.gene01623;MS.gene037455;MS.gene33501;MS.gene36825;MS.gene36826;MS.gene36995	K08681+K08681+K06215+K06215+K13248+K06215+K08681+K08681+K13248+K13248+K13248
Selenocompound metabolism	ko00450	10	181	2233	53692	MS.gene004970;MS.gene004971;MS.gene032596;MS.gene032598;MS.gene032599;MS.gene032601;MS.gene062158;MS.gene062159;MS.gene07507;MS.gene82855	K01761+K01761+K00384+K00384+K00384+K00384+K01761+K01761+K01761+K00384
Cutin, suberine and wax biosynthesis	ko00073	4	380	2233	53692	MS.gene020341;MS.gene23514;MS.gene71446;Medicago_sativa_newGene_10962	K13407+K13407+K20769+K13356
Glycosphingolipid biosynthesis - globo and isoglobo series	ko00603	6	109	2233	53692	MS.gene036942;MS.gene061422;MS.gene27500;MS.gene87685;MS.gene92763;Medicago_sativa_newGene_12084	K07407+K12373+K07407+K07407+K07407+K07407
Monobactam biosynthesis	ko00261	4	111	2233	53692	MS.gene015627;MS.gene019365;MS.gene051154;MS.gene23547	K00133+K01714+K01714+K01714
Phosphatidylinositol signaling system	ko04070	32	620	2233	53692	MS.gene001734;MS.gene004759;MS.gene012987;MS.gene014406;MS.gene022010;MS.gene023717;MS.gene030979;MS.gene041795;MS.gene054637;MS.gene061261;MS.gene06971;MS.gene070275;MS.gene070823;MS.gene07117;MS.gene24141;MS.gene30629;MS.gene30630;MS.gene30634;MS.gene38720;MS.gene44748;MS.gene47363;MS.gene55175;MS.gene60544;MS.gene72748;MS.gene76010;MS.gene79655;MS.gene80692;MS.gene83687;MS.gene96344;MS.gene995…	K18081+K18081+K02183+K00921+K13711+K10572+K13024+K02183+K02183+K02183+K18081+K02183+K00901+K18081+K18081+K10572+K10572+K10572+K02183+K13711+K18081+K05857+K18081+K02183+K13711+K13024+K05857+K02183+K02183+K00889+K13024+K00901
Homologous recombination	ko03440	19	1653	2233	53692	MS.gene007372;MS.gene007572;MS.gene015555;MS.gene019285;MS.gene027186;MS.gene030442;MS.gene050380;MS.gene051399;MS.gene051402;MS.gene072805;MS.gene21914;MS.gene59477;MS.gene64782;MS.gene67456;MS.gene72187;MS.gene90183;MS.gene93725;Medicago_sativa_newGene_19194;Medicago_sativa_newGene_1922	K12173+K12173+K12173+K12173+K02335+K12173+K12173+K12173+K12173+K12173+K07466+K12173+K12173+K12173+K12173+K07466+K12173+K10901+K02335
Purine metabolism	ko00230	30	830	2233	53692	MS.gene002414;MS.gene002416;MS.gene008405;MS.gene011389;MS.gene01397;MS.gene01799;MS.gene020203;MS.gene029814;MS.gene033347;MS.gene047550;MS.gene04859;MS.gene048927;MS.gene049618;MS.gene05096;MS.gene06071;MS.gene06184;MS.gene067775;MS.gene072328;MS.gene072329;MS.gene08204;MS.gene20171;MS.gene41694;MS.gene41695;MS.gene41697;MS.gene51906;MS.gene51942;MS.gene51943;MS.gene55691;MS.gene55872;MS.gene99…	K01466+K01466+K01522+K00939+K01466+K01466+K13484+K00856+K00939+K01466+K00942+K00940+K01522+K01522+K00940+K01513+K14641+K00942+K00942+K00860+K01513+K14641+K14641+K14641+K14641+K14641+K14641+K01522+K01513+K00940
Histidine metabolism	ko00340	3	187	2233	53692	MS.gene052061;MS.gene57138;MS.gene75424	K00128+K01814+K00128
Peroxisome	ko04146	38	692	2233	53692	MS.gene000893;MS.gene001374;MS.gene002542;MS.gene011553;MS.gene012063;MS.gene014720;MS.gene019054;MS.gene019129;MS.gene028923;MS.gene028926;MS.gene029809;MS.gene032680;MS.gene043403;MS.gene047402;MS.gene050922;MS.gene053098;MS.gene055828;MS.gene055830;MS.gene066022;MS.gene066683;MS.gene073019;MS.gene21220;MS.gene22245;MS.gene31488;MS.gene31491;MS.gene40377;MS.gene46979;MS.gene50410;MS.gene52985;M…	K08726+K08726+K17879+K00232+K08726+K00306+K01640+K00830+K08726+K08726+K13343+K12261+K08726+K17879+K08726+K12261+K08726+K08726+K13347+K07513+K00306+K00232+K00830+K08726+K08726+K00306+K00830+K07513+K13347+K01640+K00232+K00232+K07513+K12261+K07513+K01640+K00830+K13356
Glycerophospholipid metabolism	ko00564	23	741	2233	53692	MS.gene002761;MS.gene00437;MS.gene029477;MS.gene031596;MS.gene042700;MS.gene044055;MS.gene045965;MS.gene053932;MS.gene060852;MS.gene063498;MS.gene070823;MS.gene20350;MS.gene24385;MS.gene24420;MS.gene60725;MS.gene62805;MS.gene67145;MS.gene71769;MS.gene78300;MS.gene78745;MS.gene88881;MS.gene88883;Medicago_sativa_newGene_7717	K16818+K16818+K18693+K16818+K00993+K16818+K00993+K00993+K14156+K01126+K00901+K01115+K15728+K16818+K14156+K13519+K16818+K18693+K01115+K00993+K14156+K14156+K00901
Photosynthesis - antenna proteins	ko00196	3	90	2233	53692	MS.gene25011;MS.gene38046;MS.gene88929	K08908+K08913+K14172
Valine, leucine and isoleucine biosynthesis	ko00290	10	104	2233	53692	MS.gene004715;MS.gene012839;MS.gene015044;MS.gene026789;MS.gene32100;MS.gene32842;MS.gene37450;MS.gene40029;MS.gene47387;MS.gene95459	K01703+K00826+K00826+K01704+K01703+K00826+K00826+K01703+K01754+K01703
Valine, leucine and isoleucine degradation	ko00280	59	414	2233	53692	MS.gene010187;MS.gene010188;MS.gene010189;MS.gene012839;MS.gene015044;MS.gene015517;MS.gene019054;MS.gene019194;MS.gene020954;MS.gene022467;MS.gene022468;MS.gene022469;MS.gene025733;MS.gene034005;MS.gene035364;MS.gene035845;MS.gene035846;MS.gene035847;MS.gene035860;MS.gene041600;MS.gene041602;MS.gene043918;MS.gene043919;MS.gene043920;MS.gene043927;MS.gene043928;MS.gene043929;MS.gene043932;MS.gene…	K00020+K00020+K00020+K00826+K00826+K01641+K01640+K05605+K00626+K00020+K00020+K00020+K01641+K18660+K09699+K00020+K00020+K00020+K00020+K09699+K09699+K00020+K00020+K00020+K00020+K00020+K00020+K00020+K00128+K09699+K07513+K01641+K05605+K01641+K18660+K00020+K00020+K00020+K00826+K18660+K00020+K00020+K00020+K00826+K07513+K01640+K00626+K00020+K00020+K05605+K00128+K07513+K18660+K07513+K01640+K00020+K00020+…
Linoleic acid metabolism	ko00591	42	204	2233	53692	MS.gene005235;MS.gene011252;MS.gene011253;MS.gene011254;MS.gene011255;MS.gene011258;MS.gene011260;MS.gene022221;MS.gene044274;MS.gene050882;MS.gene052697;MS.gene052701;MS.gene052702;MS.gene052703;MS.gene052709;MS.gene052710;MS.gene052711;MS.gene055581;MS.gene07836;MS.gene07837;MS.gene07838;MS.gene07842;MS.gene07843;MS.gene07844;MS.gene07845;MS.gene25764;MS.gene29341;MS.gene37356;MS.gene37357;MS.g…	K15718+K15718+K15718+K15718+K15718+K15718+K15718+K00454+K15718+K15718+K15718+K15718+K15718+K15718+K15718+K15718+K15718+K15718+K15718+K15718+K15718+K15718+K15718+K15718+K15718+K15718+K15718+K15718+K15718+K15718+K15718+K15718+K15718+K15718+K15718+K15718+K15718+K15718+K15718+K15718+K15718+K15718
ABC transporters	ko02010	44	935	2233	53692	MS.gene000233;MS.gene00301;MS.gene004559;MS.gene004560;MS.gene004561;MS.gene006196;MS.gene018528;MS.gene018629;MS.gene028198;MS.gene028451;MS.gene030167;MS.gene040106;MS.gene047009;MS.gene053856;MS.gene064139;MS.gene066239;MS.gene07206;MS.gene20582;MS.gene20723;MS.gene26775;MS.gene36266;MS.gene36267;MS.gene36268;MS.gene52408;MS.gene54731;MS.gene54733;MS.gene57154;MS.gene59010;MS.gene59189;MS.gene…	K05658+K05665+K05665+K05665+K05665+K05666+K05681+K08712+K05658+K05681+K05658+K05658+K05658+K05658+K05658+K05666+K05666+K05658+K05666+K05658+K08712+K08712+K08712+K05665+K05658+K05658+K05658+K05658+K05666+K05658+K05666+K08712+K05658+K05658+K05658+K05665+K05666+K05658+K05666+K05665+K08712+K08712+K05658+K05658
Alanine, aspartate and glutamate metabolism	ko00250	15	348	2233	53692	MS.gene006701;MS.gene00927;MS.gene019129;MS.gene031204;MS.gene031593;MS.gene042602;MS.gene045479;MS.gene061968;MS.gene067808;MS.gene22245;MS.gene46979;MS.gene47415;MS.gene51869;MS.gene66977;MS.gene92042	K14455+K01915+K00830+K14454+K14455+K00261+K14455+K00261+K00261+K00830+K00830+K01915+K00261+K00261+K00830
Various types of N-glycan biosynthesis	ko00513	9	251	2233	53692	MS.gene030821;MS.gene030822;MS.gene061422;MS.gene06641;MS.gene069538;MS.gene28064;MS.gene75850;MS.gene80323;MS.gene97740	K14412+K14412+K12373+K07441+K14412+K14412+K14412+K14412+K12668
Pyruvate metabolism	ko00620	24	603	2233	53692	MS.gene005558;MS.gene020954;MS.gene023528;MS.gene023554;MS.gene023555;MS.gene02396;MS.gene024339;MS.gene027865;MS.gene036280;MS.gene038691;MS.gene049882;MS.gene052061;MS.gene069185;MS.gene08655;MS.gene08775;MS.gene08927;MS.gene09070;MS.gene09641;MS.gene40704;MS.gene54826;MS.gene57887;MS.gene75424;MS.gene85345;MS.gene92290	K01679+K00626+K01895+K01895+K01895+K01759+K01895+K01610+K01610+K00161+K01895+K00128+K01610+K01895+K01895+K01895+K01895+K00026+K00029+K01595+K00626+K00128+K01913+K01759
Glyoxylate and dicarboxylate metabolism	ko00630	29	643	2233	53692	MS.gene00927;MS.gene018428;MS.gene019129;MS.gene020954;MS.gene023528;MS.gene023554;MS.gene023555;MS.gene024339;MS.gene026953;MS.gene028505;MS.gene039386;MS.gene049882;MS.gene074567;MS.gene08655;MS.gene08775;MS.gene08927;MS.gene09070;MS.gene09440;MS.gene09641;MS.gene22245;MS.gene34186;MS.gene46979;MS.gene47415;MS.gene57887;MS.gene60078;MS.gene77179;MS.gene82938;MS.gene85345;MS.gene92042	K01915+K22133+K00830+K00626+K01895+K01895+K01895+K01895+K00122+K22133+K22133+K01895+K01602+K01895+K01895+K01895+K01895+K22133+K00026+K00830+K00122+K00830+K01915+K00626+K22133+K01647+K00122+K01913+K00830
Phenylalanine, tyrosine and tryptophan biosynthesis	ko00400	30	264	2233	53692	MS.gene005977;MS.gene006701;MS.gene007080;MS.gene012647;MS.gene024907;MS.gene027196;MS.gene030769;MS.gene031204;MS.gene031593;MS.gene03779;MS.gene042179;MS.gene045479;MS.gene046908;MS.gene050083;MS.gene051770;MS.gene073087;MS.gene07702;MS.gene28109;MS.gene34230;MS.gene35369;MS.gene36049;MS.gene40070;MS.gene43083;MS.gene50265;MS.gene70355;MS.gene78125;MS.gene86065;MS.gene89982;MS.gene91481;MS.gene…	K01736+K14455+K15849+K05359+K01696+K01696+K15849+K14454+K14455+K05359+K05359+K14455+K01696+K01626+K15849+K05359+K05359+K15849+K00815+K05359+K00815+K01696+K05359+K00800+K15849+K05359+K01850+K05359+K05359+K01696
Carbon fixation in photosynthetic organisms	ko00710	28	447	2233	53692	MS.gene002151;MS.gene003647;MS.gene006701;MS.gene007290;MS.gene027865;MS.gene029489;MS.gene031204;MS.gene031593;MS.gene034926;MS.gene036280;MS.gene045479;MS.gene062923;MS.gene066578;MS.gene067034;MS.gene069185;MS.gene074567;MS.gene09641;MS.gene29484;MS.gene40704;MS.gene47343;MS.gene48982;MS.gene50170;MS.gene50264;MS.gene50712;MS.gene54826;MS.gene64665;MS.gene72417;MS.gene99043	K03841+K01623+K14455+K01623+K01610+K01623+K14454+K14455+K01623+K01610+K14455+K01623+K00615+K00134+K01610+K01602+K00026+K01803+K00029+K01623+K00615+K01803+K00615+K01623+K01595+K01803+K01623+K00615
Other types of O-glycan biosynthesis	ko00514	6	114	2233	53692	MS.gene014100;MS.gene033388;MS.gene060929;MS.gene39059;MS.gene42544;MS.gene88488	K18134+K20783+K20782+K18134+K18134+K20782
Fatty acid elongation	ko00062	1	236	2233	53692	MS.gene23269	K15397
Tyrosine metabolism	ko00350	33	608	2233	53692	MS.gene006701;MS.gene007080;MS.gene011321;MS.gene017072;MS.gene018633;MS.gene024349;MS.gene030769;MS.gene031204;MS.gene031593;MS.gene033281;MS.gene036586;MS.gene036587;MS.gene038288;MS.gene045479;MS.gene051770;MS.gene052379;MS.gene055080;MS.gene057099;MS.gene23417;MS.gene24270;MS.gene28109;MS.gene34230;MS.gene36031;MS.gene36049;MS.gene48040;MS.gene48339;MS.gene53914;MS.gene70355;MS.gene84592;MS.g…	K14455+K15849+K00276+K00457+K01593+K07253+K15849+K14454+K14455+K00276+K00276+K00276+K00457+K14455+K15849+K01593+K01593+K00457+K01593+K00457+K15849+K00815+K00451+K00815+K00457+K00276+K00121+K15849+K01593+K01593+K01593+K07253+K07253
Arachidonic acid metabolism	ko00590	13	263	2233	53692	MS.gene000893;MS.gene001374;MS.gene012063;MS.gene028923;MS.gene028926;MS.gene043403;MS.gene050922;MS.gene055828;MS.gene055830;MS.gene31488;MS.gene31491;MS.gene50461;MS.gene82091	K08726+K08726+K08726+K08726+K08726+K08726+K08726+K08726+K08726+K08726+K08726+K00432+K05309
Inositol phosphate metabolism	ko00562	23	696	2233	53692	MS.gene001734;MS.gene004759;MS.gene014406;MS.gene022010;MS.gene023717;MS.gene031930;MS.gene06971;MS.gene07117;MS.gene24141;MS.gene29484;MS.gene30629;MS.gene30630;MS.gene30634;MS.gene44748;MS.gene47363;MS.gene50170;MS.gene55175;MS.gene58966;MS.gene60544;MS.gene64665;MS.gene76010;MS.gene80692;MS.gene99588	K18081+K18081+K00921+K13711+K10572+K03103+K18081+K18081+K18081+K01803+K10572+K10572+K10572+K13711+K18081+K01803+K05857+K00469+K18081+K01803+K13711+K05857+K00889
Flavone and flavonol biosynthesis	ko00944	16	234	2233	53692	MS.gene018288;MS.gene021904;MS.gene021916;MS.gene028999;MS.gene043346;MS.gene069422;MS.gene35398;MS.gene44630;MS.gene44643;MS.gene44649;MS.gene48577;MS.gene48582;MS.gene83191;MS.gene91596;MS.gene91609;Medicago_sativa_newGene_15048	K13264+K13264+K13264+K13264+K13264+K13264+K22794+K13264+K13264+K13264+K13264+K13264+K13264+K13264+K13264+K13264
Propanoate metabolism	ko00640	23	207	2233	53692	MS.gene011553;MS.gene019194;MS.gene020954;MS.gene023528;MS.gene023554;MS.gene023555;MS.gene024339;MS.gene035364;MS.gene041600;MS.gene041602;MS.gene049882;MS.gene066363;MS.gene08655;MS.gene08775;MS.gene08927;MS.gene09070;MS.gene21220;MS.gene22177;MS.gene57835;MS.gene57887;MS.gene61306;MS.gene69510;MS.gene71970	K00232+K05605+K00626+K01895+K01895+K01895+K01895+K09699+K09699+K09699+K01895+K09699+K01895+K01895+K01895+K01895+K00232+K05605+K01899+K00626+K00232+K05605+K00232
Glycosphingolipid biosynthesis - ganglio series	ko00604	1	219	2233	53692	MS.gene061422	K12373
Arginine and proline metabolism	ko00330	27	420	2233	53692	MS.gene003642;MS.gene006701;MS.gene008142;MS.gene018202;MS.gene022054;MS.gene022055;MS.gene022056;MS.gene026071;MS.gene031204;MS.gene031593;MS.gene045479;MS.gene045973;MS.gene05030;MS.gene052061;MS.gene062928;MS.gene08849;MS.gene21960;MS.gene23355;MS.gene50707;MS.gene62921;MS.gene63504;MS.gene75424;MS.gene85388;MS.gene85720;MS.gene91745;MS.gene92025;MS.gene92675	K01583+K14455+K12657+K00318+K01611+K01611+K01611+K12259+K14454+K14455+K14455+K01611+K17839+K00128+K01583+K01426+K12259+K01583+K01583+K01611+K12657+K00128+K12259+K00797+K01583+K01611+K13366
Citrate cycle (TCA cycle)	ko00020	18	309	2233	53692	MS.gene00158;MS.gene005558;MS.gene027865;MS.gene036280;MS.gene038691;MS.gene058235;MS.gene065831;MS.gene069185;MS.gene070225;MS.gene072037;MS.gene09641;MS.gene55991;MS.gene57835;MS.gene60923;MS.gene60924;MS.gene77179;MS.gene90397;MS.gene92246	K01648+K01679+K01610+K01610+K00161+K01648+K01648+K01610+K01648+K00658+K00026+K01648+K01899+K01648+K01648+K01647+K01648+K01648
Protein processing in endoplasmic reticulum	ko04141	54	2931	2233	53692	MS.gene004053;MS.gene007508;MS.gene009602;MS.gene019668;MS.gene019912;MS.gene021101;MS.gene022153;MS.gene023928;MS.gene024055;MS.gene024575;MS.gene024577;MS.gene025674;MS.gene026032;MS.gene026034;MS.gene035165;MS.gene041867;MS.gene043571;MS.gene045060;MS.gene050521;MS.gene050523;MS.gene058358;MS.gene058423;MS.gene062279;MS.gene065518;MS.gene072709;MS.gene20056;MS.gene20135;MS.gene21290;MS.gene224…	K03283+K09523+K03283+K08852+K03283+K03283+K01456+K03283+K08057+K01456+K01456+K09517+K01456+K01456+K04079+K10956+K09584+K09580+K01456+K01456+K10636+K13993+K03283+K03283+K09517+K09523+K13989+K03283+K09523+K09487+K14007+K03283+K10666+K01456+K09481+K04079+K09481+K09490+K01456+K04079+K09487+K03283+K03283+K09584+K09481+K01456+K01456+K01456+K01456+K12668+K04079+K03283+K03283+K03283
Plant-pathogen interaction	ko04626	299	5386	2233	53692	MS.gene000620;MS.gene001246;MS.gene002294;MS.gene002295;MS.gene00249;MS.gene002528;MS.gene002653;MS.gene002992;MS.gene004143;MS.gene004256;MS.gene004990;MS.gene005010;MS.gene007806;MS.gene00786;MS.gene008225;MS.gene008463;MS.gene008580;MS.gene009450;MS.gene009725;MS.gene011400;MS.gene01272;MS.gene012987;MS.gene013377;MS.gene013439;MS.gene014137;MS.gene014722;MS.gene015155;MS.gene016151;MS.gene016…	K13424+K13448+K13449+K13449+K13449+K13433+K13466+K13424+K20536+K13466+K13457+K13457+K13416+K13424+K13448+K18875+K13424+K13420+K13424+K13448+K13449+K02183+K18835+K16225+K13412+K13425+K18875+K13424+K13429+K13449+K13448+K16225+K13435+K18875+K13448+K13448+K13449+K13459+K13473+K13424+K13459+K16226+K13457+K13448+K13448+K13429+K13416+K13416+K13430+K13416+K13430+K13412+K13420+K13466+K13416+K13420+K13448+…
Isoquinoline alkaloid biosynthesis	ko00950	28	542	2233	53692	MS.gene006701;MS.gene007080;MS.gene011321;MS.gene018633;MS.gene030769;MS.gene031204;MS.gene031593;MS.gene033281;MS.gene036586;MS.gene036587;MS.gene045479;MS.gene051770;MS.gene052379;MS.gene055080;MS.gene20414;MS.gene23417;MS.gene28109;MS.gene34230;MS.gene36049;MS.gene48339;MS.gene66586;MS.gene66621;MS.gene70355;MS.gene84592;MS.gene84599;MS.gene94750;MS.gene97913;MS.gene97915	K14455+K15849+K00276+K01593+K15849+K14454+K14455+K00276+K00276+K00276+K14455+K15849+K01593+K01593+K22097+K01593+K15849+K00815+K00815+K00276+K22097+K22097+K15849+K01593+K01593+K01593+K22097+K22097
Ribosome	ko03010	5	1754	2233	53692	MS.gene000964;MS.gene06427;MS.gene07394;MS.gene53866;MS.gene75477	K02946+K02879+K02937+K02866+K02892
Nucleotide excision repair	ko03420	6	1417	2233	53692	MS.gene004300;MS.gene01608;MS.gene027186;MS.gene21914;MS.gene90183;Medicago_sativa_newGene_1922	K10755+K10755+K02335+K07466+K07466+K02335
Cysteine and methionine metabolism	ko00270	72	1026	2233	53692	MS.gene000968;MS.gene004970;MS.gene004971;MS.gene005165;MS.gene006701;MS.gene012839;MS.gene015044;MS.gene015627;MS.gene016725;MS.gene022054;MS.gene022055;MS.gene022056;MS.gene023918;MS.gene023978;MS.gene029581;MS.gene029615;MS.gene030145;MS.gene030280;MS.gene031204;MS.gene031593;MS.gene045407;MS.gene045479;MS.gene045973;MS.gene048804;MS.gene048867;MS.gene050426;MS.gene054826;MS.gene058651;MS.gene…	K00640+K01761+K01761+K01738+K14455+K00826+K00826+K00133+K05933+K01611+K01611+K01611+K13034+K20772+K00058+K00899+K00789+K05933+K14454+K14455+K05933+K14455+K01611+K01919+K20772+K00789+K13034+K13034+K20772+K20772+K00899+K01761+K01761+K01919+K05933+K00789+K05933+K21456+K01761+K00026+K00789+K21456+K00826+K00815+K00815+K00826+K20772+K13034+K20772+K01611+K00640+K05933+K01919+K00640+K00789+K00640+K00899+…
Glycosaminoglycan degradation	ko00531	1	293	2233	53692	MS.gene061422	K12373
Starch and sucrose metabolism	ko00500	139	2455	2233	53692	MS.gene000486;MS.gene000820;MS.gene00178;MS.gene00180;MS.gene003363;MS.gene003369;MS.gene003897;MS.gene003902;MS.gene003903;MS.gene003904;MS.gene00424;MS.gene006479;MS.gene006481;MS.gene006851;MS.gene009429;MS.gene010226;MS.gene010252;MS.gene016188;MS.gene031821;MS.gene031823;MS.gene031826;MS.gene032518;MS.gene035903;MS.gene035904;MS.gene035925;MS.gene035929;MS.gene037450;MS.gene037503;MS.gene041…	K01188+K01176+K19892+K19892+K19891+K19891+K01188+K01188+K01188+K01188+K01176+K19891+K19891+K19891+K01087+K01087+K01210+K01193+K19891+K19891+K19891+K01188+K01087+K01087+K01210+K01210+K01188+K01188+K01188+K01188+K01188+K01188+K01177+K05350+K19891+K01188+K19891+K19891+K19891+K00688+K05350+K01176+K01176+K01188+K01188+K01188+K00695+K19892+K19892+K19892+K01513+K01188+K01210+K01210+K01210+K01210+K01087+…
Basal transcription factors	ko03022	4	443	2233	53692	MS.gene27033;MS.gene29491;MS.gene32553;MS.gene64673	K03124+K03131+K03131+K03131
Glutathione metabolism	ko00480	65	714	2233	53692	MS.gene000162;MS.gene005690;MS.gene005691;MS.gene005699;MS.gene007644;MS.gene019928;MS.gene023607;MS.gene02965;MS.gene02966;MS.gene037390;MS.gene037685;MS.gene039174;MS.gene039178;MS.gene048103;MS.gene048804;MS.gene049573;MS.gene05141;MS.gene05142;MS.gene055148;MS.gene055150;MS.gene055151;MS.gene057684;MS.gene057687;MS.gene062847;MS.gene063015;MS.gene063430;MS.gene063433;MS.gene063650;MS.gene0655…	K00799+K00799+K00799+K00799+K00799+K00383+K00799+K00799+K00799+K00799+K00799+K00799+K00799+K00799+K01919+K00799+K00799+K00799+K00799+K00799+K00799+K00434+K00434+K00799+K00434+K00799+K00799+K01919+K00799+K21456+K00799+K00799+K00799+K00799+K00799+K00799+K00799+K00799+K00799+K00799+K21456+K00799+K00799+K01255+K00799+K00799+K00799+K00799+K00799+K00799+K00432+K00799+K01919+K01919+K00799+K01919+K21456+…
Protein export	ko03060	19	368	2233	53692	MS.gene019497;MS.gene019498;MS.gene019499;MS.gene033189;MS.gene041867;MS.gene045844;MS.gene36865;MS.gene36866;MS.gene48841;MS.gene53298;MS.gene55832;MS.gene56683;MS.gene57519;MS.gene57522;MS.gene58304;MS.gene58305;MS.gene58307;MS.gene82208;MS.gene83352	K03110+K03110+K03110+K03217+K10956+K13280+K03110+K03110+K09481+K09481+K09490+K12947+K03110+K03110+K03110+K03110+K03110+K09481+K13280
Phosphonate and phosphinate metabolism	ko00440	4	67	2233	53692	MS.gene042700;MS.gene045965;MS.gene053932;MS.gene78745	K00993+K00993+K00993+K00993
Sesquiterpenoid and triterpenoid biosynthesis	ko00909	17	290	2233	53692	MS.gene003657;MS.gene00550;MS.gene028532;MS.gene034307;MS.gene034308;MS.gene034309;MS.gene043316;MS.gene051656;MS.gene052146;MS.gene053114;MS.gene062913;MS.gene23340;MS.gene24516;MS.gene40110;MS.gene50096;MS.gene50719;MS.gene98126	K00801+K00511+K00511+K15813+K15813+K15813+K14175+K00511+K00511+K15813+K00801+K00801+K00511+K00511+K15813+K00801+K15813
Nitrogen metabolism	ko00910	12	205	2233	53692	MS.gene00927;MS.gene042602;MS.gene061968;MS.gene067808;MS.gene29106;MS.gene47415;MS.gene47437;MS.gene51869;MS.gene66977;Medicago_sativa_newGene_24929;Medicago_sativa_newGene_5925;Medicago_sativa_newGene_8938	K01915+K00261+K00261+K00261+K10534+K01915+K01674+K00261+K00261+K01674+K01674+K01674
Ether lipid metabolism	ko00565	7	237	2233	53692	MS.gene042700;MS.gene045965;MS.gene053932;MS.gene20350;MS.gene62805;MS.gene78300;MS.gene78745	K00993+K00993+K00993+K01115+K13519+K01115+K00993
Fatty acid degradation	ko00071	19	371	2233	53692	MS.gene011553;MS.gene020954;MS.gene032534;MS.gene032537;MS.gene044968;MS.gene052061;MS.gene062458;MS.gene062463;MS.gene066683;MS.gene21220;MS.gene50410;MS.gene53914;MS.gene57887;MS.gene61306;MS.gene71970;MS.gene74056;MS.gene75424;MS.gene78829;MS.gene87512	K00232+K00626+K07517+K07517+K07517+K00128+K07517+K07517+K07513+K00232+K07513+K00121+K00626+K00232+K00232+K07517+K00128+K07513+K07513
Mismatch repair	ko03430	4	1273	2233	53692	MS.gene004300;MS.gene01608;MS.gene21914;MS.gene90183	K10755+K10755+K07466+K07466
Monoterpenoid biosynthesis	ko00902	5	215	2233	53692	MS.gene016298;MS.gene066931;MS.gene27591;MS.gene42177;MS.gene59877	K23810+K23810+K23810+K23810+K23810
Butanoate metabolism	ko00650	10	169	2233	53692	MS.gene015517;MS.gene019054;MS.gene020954;MS.gene025733;MS.gene20349;MS.gene22598;MS.gene53422;MS.gene57887;MS.gene85345;MS.gene89402	K01641+K01640+K00626+K01641+K01641+K01641+K01640+K00626+K01913+K01640
Arginine biosynthesis	ko00220	13	256	2233	53692	MS.gene006701;MS.gene00927;MS.gene031204;MS.gene031593;MS.gene042602;MS.gene045479;MS.gene061968;MS.gene067808;MS.gene26987;MS.gene27249;MS.gene47415;MS.gene51869;MS.gene66977	K14455+K01915+K14454+K14455+K00261+K14455+K00261+K00261+K00611+K00611+K01915+K00261+K00261
Pantothenate and CoA biosynthesis	ko00770	20	355	2233	53692	MS.gene012839;MS.gene015044;MS.gene019696;MS.gene028478;MS.gene05030;MS.gene052061;MS.gene06184;MS.gene068027;MS.gene20171;MS.gene29361;MS.gene32842;MS.gene37450;MS.gene55872;MS.gene64681;MS.gene65642;MS.gene71005;MS.gene75424;MS.gene79682;MS.gene79843;MS.gene90218	K00826+K00826+K00606+K01431+K17839+K00128+K01513+K01431+K01513+K09680+K00826+K00826+K01513+K02201+K00606+K00606+K00128+K00606+K00606+K01431
Sulfur relay system	ko04122	1	67	2233	53692	MS.gene09636	K04487
Galactose metabolism	ko00052	24	751	2233	53692	MS.gene015846;MS.gene016188;MS.gene020850;MS.gene036942;MS.gene043259;MS.gene048934;MS.gene049042;MS.gene06155;MS.gene069594;MS.gene07200;MS.gene20142;MS.gene27500;MS.gene33019;MS.gene35375;MS.gene38012;MS.gene38242;MS.gene55805;MS.gene76551;MS.gene81266;MS.gene87685;MS.gene90646;MS.gene91694;MS.gene92763;Medicago_sativa_newGene_12084	K00850+K01193+K06617+K07407+K01785+K01784+K00850+K00850+K01784+K18819+K00850+K07407+K01193+K00850+K06617+K06617+K01784+K00850+K06617+K07407+K00850+K01193+K07407+K07407
Pentose phosphate pathway	ko00030	22	432	2233	53692	MS.gene002151;MS.gene003647;MS.gene007290;MS.gene015846;MS.gene028842;MS.gene029489;MS.gene034926;MS.gene048354;MS.gene049042;MS.gene06155;MS.gene062923;MS.gene066578;MS.gene20142;MS.gene35375;MS.gene47343;MS.gene48982;MS.gene50264;MS.gene50712;MS.gene72417;MS.gene76551;MS.gene90646;MS.gene99043	K03841+K01623+K01623+K00850+K00895+K01623+K01623+K00895+K00850+K00850+K01623+K00615+K00850+K00850+K01623+K00615+K00615+K01623+K01623+K00850+K00850+K00615
Oxidative phosphorylation	ko00190	8	897	2233	53692	MS.gene011677;MS.gene030980;MS.gene048224;MS.gene44426;MS.gene45625;MS.gene54755;MS.gene59400;MS.gene64149	K02266+K01535+K02111+K02266+K02266+K02138+K01507+K02267
Photosynthesis	ko00195	12	316	2233	53692	MS.gene018753;MS.gene020323;MS.gene028422;MS.gene040618;MS.gene047073;MS.gene048224;MS.gene04833;MS.gene051341;MS.gene071938;MS.gene35035;MS.gene46314;MS.gene70384	K02721+K02721+K02634+K03541+K02634+K02111+K02721+K02634+K02634+K02634+K02721+K02634
Nicotinate and nicotinamide metabolism	ko00760	9	211	2233	53692	MS.gene007244;MS.gene011805;MS.gene045161;MS.gene059946;MS.gene06184;MS.gene067085;MS.gene20171;MS.gene55872;MS.gene75523	K01240+K00763+K03517+K03517+K01513+K03517+K01513+K01513+K03517
Pyrimidine metabolism	ko00240	19	475	2233	53692	MS.gene007244;MS.gene028478;MS.gene048927;MS.gene06071;MS.gene06184;MS.gene067775;MS.gene068027;MS.gene20171;MS.gene20832;MS.gene23187;MS.gene41694;MS.gene41695;MS.gene41697;MS.gene51906;MS.gene51942;MS.gene51943;MS.gene55872;MS.gene90218;MS.gene99162	K01240+K01431+K00940+K00940+K01513+K14641+K01431+K01513+K01937+K16904+K14641+K14641+K14641+K14641+K14641+K14641+K01513+K01431+K00940
Biosynthesis of various secondary metabolites - part 2	ko00998	3	10	2233	53692	MS.gene001962;MS.gene056530;MS.gene93015	K21568+K21568+K21568
Carotenoid biosynthesis	ko00906	27	353	2233	53692	MS.gene005432;MS.gene015382;MS.gene016835;MS.gene028938;MS.gene029284;MS.gene037279;MS.gene044772;MS.gene055846;MS.gene065017;MS.gene067999;MS.gene09724;MS.gene21533;MS.gene31507;MS.gene37854;MS.gene39847;MS.gene48018;MS.gene55501;MS.gene66712;MS.gene72740;MS.gene74445;MS.gene74931;MS.gene82940;MS.gene83394;MS.gene83501;MS.gene88185;MS.gene98599;MS.gene99417	K09838+K09838+K09842+K09841+K09838+K09838+K09841+K09841+K09838+K09843+K09838+K09838+K09841+K09842+K09842+K02291+K09841+K09841+K09843+K09841+K09838+K09843+K09843+K09843+K09841+K09841+K09842
Porphyrin and chlorophyll metabolism	ko00860	14	298	2233	53692	MS.gene012822;MS.gene015029;MS.gene021936;MS.gene028524;MS.gene053625;MS.gene05367;MS.gene37435;MS.gene40099;MS.gene79351;MS.gene81902;MS.gene83781;MS.gene90267;MS.gene92882;MS.gene94053	K01772+K01772+K13544+K02492+K02492+K08099+K01772+K02492+K02303+K08099+K02303+K02492+K02303+K13606
Other glycan degradation	ko00511	13	487	2233	53692	MS.gene005200;MS.gene013191;MS.gene040009;MS.gene042041;MS.gene055543;MS.gene061422;MS.gene33600;MS.gene43487;MS.gene59243;MS.gene67438;MS.gene91534;MS.gene95043;Medicago_sativa_newGene_17258	K01206+K01191+K01227+K17108+K01191+K12373+K01206+K17108+K01206+K01227+K01206+K17108+K01191
N-Glycan biosynthesis	ko00510	2	326	2233	53692	MS.gene06641;MS.gene97740	K07441+K12668
Spliceosome	ko03040	52	3371	2233	53692	MS.gene001947;MS.gene004053;MS.gene004548;MS.gene005567;MS.gene009602;MS.gene013198;MS.gene016424;MS.gene016425;MS.gene019912;MS.gene021101;MS.gene023928;MS.gene042023;MS.gene048472;MS.gene049168;MS.gene049358;MS.gene050990;MS.gene057232;MS.gene060491;MS.gene062279;MS.gene065518;MS.gene066748;MS.gene06839;MS.gene070095;MS.gene072019;MS.gene08484;MS.gene21290;MS.gene25013;MS.gene34451;MS.gene36002…	K12835+K03283+K12862+K12890+K03283+K12900+K12818+K12818+K03283+K03283+K03283+K12813+K12829+K12900+K12833+K12867+K12741+K12741+K03283+K03283+K12818+K12741+K12897+K12811+K12867+K03283+K12867+K12893+K03283+K12890+K11097+K12818+K12891+K12818+K12818+K12897+K12835+K13025+K03283+K03283+K12891+K12818+K12867+K12897+K12900+K12900+K12835+K03283+K03283+K03283+K12835+K12835
Phagosome	ko04145	9	513	2233	53692	MS.gene014406;MS.gene024055;MS.gene041867;MS.gene043471;MS.gene48841;MS.gene53298;MS.gene82208;MS.gene83847;MS.gene85111	K00921+K08057+K10956+K04392+K09481+K09481+K09481+K07374+K07897
Tryptophan metabolism	ko00380	19	737	2233	53692	MS.gene006991;MS.gene006992;MS.gene018633;MS.gene020954;MS.gene045395;MS.gene052061;MS.gene052379;MS.gene055080;MS.gene072037;MS.gene08849;MS.gene23417;MS.gene57887;MS.gene75424;MS.gene77494;MS.gene79858;MS.gene84592;MS.gene84599;MS.gene85346;MS.gene94750	K11816+K11816+K01593+K00626+K22588+K00128+K01593+K01593+K00658+K01426+K01593+K00626+K00128+K22588+K22588+K01593+K01593+K11816+K01593
Cyanoamino acid metabolism	ko00460	64	905	2233	53692	MS.gene000486;MS.gene003897;MS.gene003902;MS.gene003903;MS.gene003904;MS.gene010408;MS.gene011884;MS.gene022211;MS.gene023918;MS.gene027801;MS.gene032518;MS.gene035863;MS.gene037450;MS.gene037503;MS.gene041142;MS.gene041143;MS.gene041144;MS.gene041226;MS.gene041227;MS.gene041240;MS.gene041242;MS.gene042245;MS.gene044994;MS.gene047684;MS.gene047685;MS.gene05298;MS.gene054826;MS.gene056348;MS.gene0…	K01188+K01188+K01188+K01188+K01188+K20802+K20802+K16266+K13034+K16266+K01188+K22706+K01188+K01188+K13033+K13033+K20802+K01188+K01188+K01188+K01188+K05350+K01188+K13033+K20802+K05350+K13034+K01188+K01188+K01188+K13034+K01188+K16266+K01188+K01188+K01188+K01188+K05350+K22706+K01188+K20802+K01188+K01188+K01188+K13034+K01188+K01188+K01188+K01188+K01188+K20802+K01188+K05350+K01188+K22706+K01188+K01188+…
Limonene and pinene degradation	ko00903	2	65	2233	53692	MS.gene052061;MS.gene75424	K00128+K00128
Tropane, piperidine and pyridine alkaloid biosynthesis	ko00960	21	232	2233	53692	MS.gene003992;MS.gene006701;MS.gene007080;MS.gene011321;MS.gene021164;MS.gene030769;MS.gene031204;MS.gene031593;MS.gene033281;MS.gene036586;MS.gene036587;MS.gene045479;MS.gene051770;MS.gene055211;MS.gene28109;MS.gene30551;MS.gene34230;MS.gene36049;MS.gene46114;MS.gene48339;MS.gene70355	K08081+K14455+K15849+K00276+K08081+K15849+K14454+K14455+K00276+K00276+K00276+K14455+K15849+K08081+K15849+K08081+K00815+K00815+K08081+K00276+K15849
Indole alkaloid biosynthesis	ko00901	3	77	2233	53692	MS.gene061292;MS.gene61630;MS.gene66625	K01757+K01757+K01757
Pentose and glucuronate interconversions	ko00040	40	1466	2233	53692	MS.gene001321;MS.gene008943;MS.gene010986;MS.gene011497;MS.gene013308;MS.gene014590;MS.gene023099;MS.gene02349;MS.gene025704;MS.gene030636;MS.gene032830;MS.gene033073;MS.gene037749;MS.gene044434;MS.gene049281;MS.gene054959;MS.gene062144;MS.gene063061;MS.gene063062;MS.gene063063;MS.gene063479;MS.gene06403;MS.gene07004;MS.gene071859;MS.gene22952;MS.gene25443;MS.gene30458;MS.gene45854;MS.gene48921;M…	K01051+K01213+K01051+K01051+K01184+K01805+K01051+K01728+K01051+K01051+K01213+K00012+K00002+K00012+K01184+K01184+K01051+K01051+K01051+K01051+K00012+K01184+K01051+K01184+K01051+K01213+K01051+K01051+K01051+K01051+K01051+K01051+K01051+K01051+K01051+K00012+K01051+K00002+K01213+K01213
Thiamine metabolism	ko00730	8	189	2233	53692	MS.gene006032;MS.gene011389;MS.gene033347;MS.gene041722;MS.gene09636;MS.gene33968;MS.gene60808;MS.gene93840	K22911+K00939+K00939+K22911+K04487+K22911+K22911+K03146
Ubiquinone and other terpenoid-quinone biosynthesis	ko00130	34	382	2233	53692	MS.gene009662;MS.gene017072;MS.gene017240;MS.gene024782;MS.gene026734;MS.gene028660;MS.gene029382;MS.gene034275;MS.gene038288;MS.gene044744;MS.gene044745;MS.gene057099;MS.gene058103;MS.gene062071;MS.gene062077;MS.gene068911;MS.gene068917;MS.gene21765;MS.gene21861;MS.gene24270;MS.gene25528;MS.gene26255;MS.gene34230;MS.gene34290;MS.gene36049;MS.gene48040;MS.gene71856;MS.gene76280;MS.gene85298;MS.ge…	K00487+K00457+K00487+K01904+K06127+K01904+K00487+K01904+K00457+K17872+K17872+K00457+K01904+K19222+K19222+K19222+K19222+K01904+K01904+K00457+K03809+K00487+K00815+K01904+K00815+K00457+K00487+K00487+K19222+K19222+K01904+K00487+K01904+K17872
Fatty acid biosynthesis	ko00061	6	322	2233	53692	MS.gene034005;MS.gene08756;MS.gene24887;MS.gene33339;MS.gene79523;Medicago_sativa_newGene_20587	K18660+K00059+K18660+K18660+K18660+K18660
C5-Branched dibasic acid metabolism	ko00660	5	50	2233	53692	MS.gene004715;MS.gene026789;MS.gene32100;MS.gene40029;MS.gene95459	K01703+K01704+K01703+K01703+K01703
RNA transport	ko03013	9	1730	2233	53692	MS.gene007410;MS.gene030441;MS.gene073164;MS.gene54766;MS.gene58827;MS.gene66053;MS.gene72186;MS.gene74205;MS.gene89704	K03243+K14297+K18655+K03231+K03248+K14525+K14297+K13025+K03239
Fructose and mannose metabolism	ko00051	29	552	2233	53692	MS.gene002151;MS.gene003647;MS.gene007290;MS.gene014590;MS.gene015846;MS.gene021442;MS.gene028842;MS.gene029489;MS.gene034926;MS.gene048354;MS.gene049042;MS.gene059170;MS.gene06155;MS.gene062923;MS.gene20142;MS.gene29484;MS.gene31648;MS.gene35375;MS.gene47343;MS.gene50170;MS.gene50712;MS.gene54476;MS.gene54548;MS.gene64665;MS.gene68047;MS.gene72417;MS.gene76551;MS.gene90646;MS.gene92228	K03841+K01623+K01623+K01805+K00850+K17742+K00895+K01623+K01623+K00895+K00850+K17742+K00850+K01623+K00850+K01803+K17742+K00850+K01623+K01803+K01623+K01809+K17742+K01803+K01711+K01623+K00850+K00850+K01809
Biotin metabolism	ko00780	3	143	2233	53692	MS.gene058364;MS.gene08756;MS.gene28979	K00652+K00059+K01012
Flavonoid biosynthesis	ko00941	102	631	2233	53692	MS.gene00378;MS.gene004099;MS.gene006117;MS.gene006118;MS.gene006119;MS.gene008741;MS.gene009473;MS.gene009474;MS.gene009662;MS.gene011778;MS.gene013431;MS.gene017054;MS.gene017240;MS.gene020921;MS.gene020922;MS.gene020923;MS.gene021051;MS.gene021994;MS.gene021995;MS.gene021996;MS.gene021997;MS.gene024772;MS.gene024774;MS.gene024775;MS.gene024776;MS.gene029088;MS.gene029090;MS.gene029382;MS.gene0…	K01859+K23179+K00660+K00660+K00660+K05278+K22845+K22845+K00487+K00588+K01859+K13065+K00487+K08243+K08243+K08243+K23179+K00660+K00660+K00660+K00660+K00660+K00660+K00660+K00660+K01859+K01859+K00487+K00588+K23179+K13065+K00660+K00660+K01859+K01859+K01859+K00588+K00660+K00588+K00588+K00660+K00660+K00660+K00660+K00660+K00660+K00588+K00588+K01859+K01859+K00660+K01859+K00660+K00660+K00660+K00660+K00660+…
Ribosome biogenesis in eukaryotes	ko03008	10	880	2233	53692	MS.gene006226;MS.gene006227;MS.gene49156;MS.gene49157;MS.gene49158;MS.gene56868;MS.gene60615;MS.gene60616;MS.gene60618;MS.gene66053	K11883+K11883+K11883+K11883+K11883+K14559+K11883+K11883+K11883+K14525
Biosynthesis of unsaturated fatty acids	ko01040	8	161	2233	53692	MS.gene011553;MS.gene066683;MS.gene21220;MS.gene50410;MS.gene61306;MS.gene71970;MS.gene78829;MS.gene87512	K00232+K07513+K00232+K07513+K00232+K00232+K07513+K07513
Folate biosynthesis	ko00790	14	218	2233	53692	MS.gene002218;MS.gene00398;MS.gene00399;MS.gene011174;MS.gene01192;MS.gene02178;MS.gene026881;MS.gene041364;MS.gene071898;MS.gene072120;MS.gene073446;MS.gene37005;MS.gene58671;MS.gene63391	K14652+K15631+K15631+K01495+K14652+K14652+K01307+K15631+K14652+K01495+K15631+K01495+K15631+K01307
Autophagy - other	ko04136	2	245	2233	53692	MS.gene62890;Medicago_sativa_newGene_5167	K08341+K08341
Fatty acid metabolism	ko01212	16	479	2233	53692	MS.gene011553;MS.gene020954;MS.gene034005;MS.gene066683;MS.gene08756;MS.gene21220;MS.gene24887;MS.gene33339;MS.gene50410;MS.gene57887;MS.gene61306;MS.gene71970;MS.gene78829;MS.gene79523;MS.gene87512;Medicago_sativa_newGene_20587	K00232+K00626+K18660+K07513+K00059+K00232+K18660+K18660+K07513+K00626+K00232+K00232+K07513+K18660+K07513+K18660
Glycine, serine and threonine metabolism	ko00260	28	605	2233	53692	MS.gene005082;MS.gene011321;MS.gene014720;MS.gene015627;MS.gene019129;MS.gene024907;MS.gene027196;MS.gene029581;MS.gene033281;MS.gene036422;MS.gene036586;MS.gene036587;MS.gene046908;MS.gene073019;MS.gene22245;MS.gene40070;MS.gene40377;MS.gene43958;MS.gene46979;MS.gene47387;MS.gene48339;MS.gene58626;MS.gene71690;MS.gene74925;MS.gene74926;MS.gene92042;MS.gene92327;MS.gene92996	K01620+K00276+K00306+K00133+K00830+K01696+K01696+K00058+K00276+K01620+K00276+K00276+K01696+K00306+K00830+K01696+K00306+K01620+K00830+K01754+K00276+K01834+K00058+K01620+K01620+K00830+K01696+K00058
Isoflavonoid biosynthesis	ko00943	52	397	2233	53692	MS.gene004099;MS.gene015211;MS.gene016249;MS.gene018288;MS.gene021051;MS.gene021904;MS.gene021912;MS.gene021916;MS.gene023218;MS.gene024894;MS.gene028244;MS.gene028999;MS.gene036451;MS.gene043346;MS.gene057308;MS.gene069422;MS.gene08407;MS.gene20251;MS.gene26400;MS.gene26402;MS.gene26403;MS.gene26404;MS.gene26860;MS.gene27550;MS.gene27779;MS.gene35208;MS.gene39533;MS.gene39534;MS.gene39535;MS.gen…	K23179+K13260+K13265+K13264+K23179+K13264+K13262+K13264+K13260+K13258+K13260+K13264+K23179+K13264+K13266+K13264+K13260+K13260+K13257+K13259+K13257+K13257+K13257+K13265+K13265+K13260+K13257+K13259+K13257+K13257+K13264+K13264+K13264+K13257+K13257+K13259+K13257+K13264+K13264+K13262+K13264+K13260+K13264+K13262+K13262+K13262+K13264+K13258+K13265+K13258+K13258+K13264
alpha-Linolenic acid metabolism	ko00592	39	452	2233	53692	MS.gene001051;MS.gene001055;MS.gene001056;MS.gene002761;MS.gene00437;MS.gene011553;MS.gene022221;MS.gene024832;MS.gene024833;MS.gene024834;MS.gene031596;MS.gene039914;MS.gene044055;MS.gene057956;MS.gene059303;MS.gene062735;MS.gene066683;MS.gene20637;MS.gene20640;MS.gene21220;MS.gene21807;MS.gene21808;MS.gene24088;MS.gene24332;MS.gene24420;MS.gene26914;MS.gene27361;MS.gene40481;MS.gene50410;MS.gen…	K05894+K05894+K05894+K16818+K16818+K00232+K00454+K05894+K05894+K05894+K16818+K05894+K16818+K05894+K10528+K01723+K07513+K10529+K10529+K00232+K05894+K05894+K10526+K01723+K16818+K01723+K01723+K05894+K07513+K05894+K10529+K10529+K00232+K16818+K00232+K07513+K07513+K10526+K10525
Lysine biosynthesis	ko00300	4	122	2233	53692	MS.gene015627;MS.gene019365;MS.gene051154;MS.gene23547	K00133+K01714+K01714+K01714
Lysine degradation	ko00310	9	391	2233	53692	MS.gene014720;MS.gene020954;MS.gene052061;MS.gene072037;MS.gene073019;MS.gene40377;MS.gene57887;MS.gene75424;MS.gene93061	K00306+K00626+K00128+K00658+K00306+K00306+K00626+K00128+K11420
Glucosinolate biosynthesis	ko00966	8	280	2233	53692	MS.gene004715;MS.gene012839;MS.gene015044;MS.gene32100;MS.gene32842;MS.gene37450;MS.gene40029;MS.gene95459	K01703+K00826+K00826+K01703+K00826+K00826+K01703+K01703
Amino sugar and nucleotide sugar metabolism	ko00520	76	1246	2233	53692	MS.gene00195;MS.gene006197;MS.gene006199;MS.gene006200;MS.gene006201;MS.gene01140;MS.gene014187;MS.gene016036;MS.gene017559;MS.gene017560;MS.gene017561;MS.gene021711;MS.gene024567;MS.gene026019;MS.gene026025;MS.gene028587;MS.gene032211;MS.gene032212;MS.gene033073;MS.gene035919;MS.gene036626;MS.gene037805;MS.gene037806;MS.gene037807;MS.gene043229;MS.gene044132;MS.gene044434;MS.gene048934;MS.gene05…	K15920+K01183+K01183+K01183+K01183+K15920+K20547+K01183+K20547+K20547+K20547+K20547+K20547+K20547+K10046+K01183+K01183+K01183+K00012+K15920+K01183+K20547+K20547+K20547+K20547+K00326+K00012+K01784+K20547+K20547+K20547+K01183+K01183+K15920+K01183+K12373+K20547+K00012+K01183+K01183+K01183+K01784+K20547+K20547+K01183+K01183+K20547+K20547+K20547+K20547+K01183+K12450+K01183+K01183+K01183+K01809+K01784+…
Diterpenoid biosynthesis	ko00904	6	322	2233	53692	MS.gene039221;MS.gene068653;MS.gene20404;MS.gene88184;MS.gene98597;Medicago_sativa_newGene_5577	K04125+K04125+K05282+K13070+K13070+K04125
Brassinosteroid biosynthesis	ko00905	4	96	2233	53692	MS.gene036835;MS.gene30399;MS.gene59090;MS.gene62465	K15639+K20623+K15639+K15639
RNA degradation	ko03018	24	978	2233	53692	MS.gene005698;MS.gene009616;MS.gene015846;MS.gene030414;MS.gene030415;MS.gene038087;MS.gene048793;MS.gene048794;MS.gene049042;MS.gene06155;MS.gene070320;MS.gene20142;MS.gene21357;MS.gene21583;MS.gene26221;MS.gene35375;MS.gene35408;MS.gene72156;MS.gene72157;MS.gene72160;MS.gene72178;MS.gene76551;MS.gene90646;MS.gene99096	K04077+K04077+K00850+K12581+K12581+K12608+K12581+K12581+K00850+K00850+K12581+K00850+K04077+K04077+K04077+K00850+K12580+K12581+K12581+K12581+K12581+K00850+K00850+K04077
Benzoxazinoid biosynthesis	ko00402	13	144	2233	53692	MS.gene007190;MS.gene020044;MS.gene022679;MS.gene035308;MS.gene035309;MS.gene07391;MS.gene39684;MS.gene47791;MS.gene49005;MS.gene52943;MS.gene58921;MS.gene85564;MS.gene92118	K13229+K13229+K13229+K13229+K13229+K13229+K13229+K13229+K13229+K13229+K13229+K13229+K13229
RNA polymerase	ko03020	10	436	2233	53692	MS.gene019044;MS.gene019045;MS.gene064374;MS.gene22052;MS.gene53415;MS.gene65958;MS.gene89410;Medicago_sativa_newGene_18880;Medicago_sativa_newGene_18959;Medicago_sativa_newGene_29733	K03021+K03021+K03021+K03021+K03021+K03021+K03021+K03021+K03021+K03008
Biosynthesis of amino acids	ko01230	96	1559	2233	53692	MS.gene000968;MS.gene003647;MS.gene004715;MS.gene005082;MS.gene005165;MS.gene005977;MS.gene006701;MS.gene007080;MS.gene007290;MS.gene008142;MS.gene00927;MS.gene012647;MS.gene012839;MS.gene015044;MS.gene015627;MS.gene015846;MS.gene019365;MS.gene023918;MS.gene024907;MS.gene026789;MS.gene027196;MS.gene029489;MS.gene029581;MS.gene030145;MS.gene030769;MS.gene031204;MS.gene031593;MS.gene034926;MS.gene0…	K00640+K01623+K01703+K01620+K01738+K01736+K14455+K15849+K01623+K12657+K01915+K05359+K00826+K00826+K00133+K00850+K01714+K13034+K01696+K01704+K01696+K01623+K00058+K00789+K15849+K14454+K14455+K01623+K01620+K05359+K05359+K14455+K01696+K00850+K01626+K00789+K01714+K15849+K13034+K13034+K00850+K01623+K00789+K00615+K00134+K05359+K05359+K00850+K01714+K00789+K00611+K00611+K15849+K01803+K01703+K00826+K05359+…
Synthesis and degradation of ketone bodies	ko00072	9	47	2233	53692	MS.gene015517;MS.gene019054;MS.gene020954;MS.gene025733;MS.gene20349;MS.gene22598;MS.gene53422;MS.gene57887;MS.gene89402	K01641+K01640+K00626+K01641+K01641+K01641+K01640+K00626+K01640
Glycerolipid metabolism	ko00561	20	797	2233	53692	MS.gene015340;MS.gene029477;MS.gene036942;MS.gene037749;MS.gene052061;MS.gene069226;MS.gene070823;MS.gene071802;MS.gene24385;MS.gene27500;MS.gene62805;MS.gene68597;MS.gene71769;MS.gene75424;MS.gene80752;MS.gene87685;MS.gene92763;Medicago_sativa_newGene_12084;Medicago_sativa_newGene_19414;Medicago_sativa_newGene_7717	K24189+K18693+K07407+K00002+K00128+K00679+K00901+K00679+K15728+K07407+K13519+K21362+K18693+K00128+K00002+K07407+K07407+K07407+K03715+K00901
Betalain biosynthesis	ko00965	10	384	2233	53692	MS.gene004927;MS.gene018633;MS.gene052379;MS.gene055080;MS.gene07448;MS.gene23417;MS.gene84592;MS.gene84599;MS.gene88816;MS.gene94750	K15777+K01593+K01593+K01593+K15777+K01593+K01593+K01593+K15777+K01593
Glycosylphosphatidylinositol (GPI)-anchor biosynthesis	ko00563	5	218	2233	53692	MS.gene00476;MS.gene030194;MS.gene030195;MS.gene044087;MS.gene063469	K03860+K05288+K05288+K03860+K05284
Base excision repair	ko03410	5	360	2233	53692	MS.gene024309;MS.gene027186;MS.gene52313;MS.gene66949;Medicago_sativa_newGene_1922	K10569+K02335+K10569+K10801+K02335
Steroid biosynthesis	ko00100	10	202	2233	53692	MS.gene003657;MS.gene00550;MS.gene028532;MS.gene051656;MS.gene052146;MS.gene062913;MS.gene23340;MS.gene24516;MS.gene40110;MS.gene50719	K00801+K00511+K00511+K00511+K00511+K00801+K00801+K00511+K00511+K00801
Plant hormone signal transduction	ko04075	203	3823	2233	53692	MS.gene000534;MS.gene002061;MS.gene002294;MS.gene002295;MS.gene00249;MS.gene003634;MS.gene004025;MS.gene006549;MS.gene007806;MS.gene008982;MS.gene010294;MS.gene010406;MS.gene011869;MS.gene012194;MS.gene012407;MS.gene012409;MS.gene012410;MS.gene012412;MS.gene012711;MS.gene01272;MS.gene013007;MS.gene015771;MS.gene01685;MS.gene018009;MS.gene018048;MS.gene018713;MS.gene020361;MS.gene020654;MS.gene021…	K14488+K14498+K13449+K13449+K13449+K14488+K14494+K14494+K13416+K14484+K14431+K13415+K13415+K13464+K14504+K14504+K14504+K14504+K14494+K13449+K14506+K14484+K13449+K14504+K14487+K14516+K14516+K14488+K14494+K13415+K13415+K13449+K14494+K13415+K13422+K13464+K13422+K13416+K13416+K13416+K14488+K14494+K14494+K14494+K14494+K14494+K13416+K14491+K13415+K14504+K14504+K14504+K14504+K14504+K13416+K13464+K13449+…
Sulfur metabolism	ko00920	12	246	2233	53692	MS.gene000968;MS.gene005165;MS.gene00820;MS.gene023918;MS.gene031780;MS.gene054826;MS.gene058651;MS.gene08204;MS.gene52446;MS.gene66256;MS.gene68575;MS.gene71334	K00640+K01738+K05907+K13034+K00392+K13034+K13034+K00860+K13034+K00640+K00640+K00640
Sphingolipid metabolism	ko00600	13	680	2233	53692	MS.gene02310;MS.gene036942;MS.gene042041;MS.gene044071;MS.gene061384;MS.gene27500;MS.gene43487;MS.gene56130;MS.gene87685;MS.gene92498;MS.gene92763;MS.gene95043;Medicago_sativa_newGene_12084	K04718+K07407+K17108+K00654+K01634+K07407+K17108+K01634+K07407+K01634+K07407+K17108+K07407
SNARE interactions in vesicular transport	ko04130	8	280	2233	53692	MS.gene034735;MS.gene034736;MS.gene41021;MS.gene41022;MS.gene46441;MS.gene46442;MS.gene46918;MS.gene46919	K08486+K08486+K08486+K08486+K08486+K08486+K08486+K08486
Carbon metabolism	ko01200	86	1748	2233	53692	MS.gene000968;MS.gene002151;MS.gene003647;MS.gene005165;MS.gene005558;MS.gene006701;MS.gene007290;MS.gene011553;MS.gene015846;MS.gene019129;MS.gene019194;MS.gene020954;MS.gene023528;MS.gene023554;MS.gene023555;MS.gene023918;MS.gene024339;MS.gene026953;MS.gene027865;MS.gene029489;MS.gene029581;MS.gene031204;MS.gene031593;MS.gene034926;MS.gene036280;MS.gene038691;MS.gene042602;MS.gene045479;MS.gene…	K00640+K03841+K01623+K01738+K01679+K14455+K01623+K00232+K00850+K00830+K05605+K00626+K01895+K01895+K01895+K13034+K01895+K00122+K01610+K01623+K00058+K14454+K14455+K01623+K01610+K00161+K00261+K14455+K00850+K01895+K13034+K13034+K00850+K00261+K01623+K00615+K00134+K00261+K01610+K00658+K01602+K01895+K01895+K01895+K01895+K00026+K00850+K00232+K05605+K00830+K01803+K00122+K00850+K00029+K00830+K01623+K01754+…
DNA replication	ko03030	6	1296	2233	53692	MS.gene004300;MS.gene01608;MS.gene027186;MS.gene21914;MS.gene90183;Medicago_sativa_newGene_1922	K10755+K10755+K02335+K07466+K07466+K02335
Endocytosis	ko04144	56	2141	2233	53692	MS.gene003387;MS.gene003769;MS.gene004053;MS.gene009105;MS.gene009602;MS.gene019912;MS.gene021101;MS.gene021117;MS.gene023667;MS.gene023928;MS.gene026566;MS.gene029383;MS.gene030302;MS.gene033708;MS.gene038553;MS.gene045532;MS.gene052292;MS.gene056694;MS.gene058821;MS.gene062279;MS.gene065111;MS.gene065518;MS.gene09081;MS.gene20350;MS.gene21290;MS.gene28912;MS.gene36002;MS.gene41173;MS.gene45691;…	K19476+K12472+K03283+K12472+K03283+K03283+K03283+K12471+K12486+K03283+K12486+K19476+K19476+K12198+K12472+K07904+K19476+K12472+K12486+K03283+K19476+K03283+K12486+K01115+K03283+K19476+K03283+K12471+K12472+K12486+K12486+K12191+K11827+K11827+K19476+K19476+K19476+K19476+K19476+K03283+K03283+K19476+K19476+K12191+K01115+K19476+K12486+K07897+K19476+K12191+K00889+K03283+K03283+K01528+K03283+K12483
Phenylalanine metabolism	ko00360	52	569	2233	53692	MS.gene006701;MS.gene007080;MS.gene007420;MS.gene007421;MS.gene007423;MS.gene007525;MS.gene007526;MS.gene007527;MS.gene011321;MS.gene017072;MS.gene017486;MS.gene018633;MS.gene020987;MS.gene024349;MS.gene029816;MS.gene030769;MS.gene031204;MS.gene031593;MS.gene033281;MS.gene036586;MS.gene036587;MS.gene038288;MS.gene045479;MS.gene051770;MS.gene052379;MS.gene055080;MS.gene055905;MS.gene057099;MS.gene…	K14455+K15849+K10775+K10775+K10775+K10775+K10775+K10775+K00276+K00457+K10775+K01593+K10775+K07253+K10775+K15849+K14454+K14455+K00276+K00276+K00276+K00457+K14455+K15849+K01593+K01593+K10775+K00457+K10775+K01426+K10775+K10775+K10775+K10775+K10775+K10775+K10775+K01593+K00457+K10775+K15849+K00815+K00815+K10775+K00457+K00276+K15849+K01593+K01593+K01593+K07253+K07253
Circadian rhythm - plant	ko04712	63	622	2233	53692	MS.gene006117;MS.gene006118;MS.gene006119;MS.gene014928;MS.gene018362;MS.gene021994;MS.gene021995;MS.gene021996;MS.gene021997;MS.gene024772;MS.gene024774;MS.gene024775;MS.gene024776;MS.gene032839;MS.gene044331;MS.gene044399;MS.gene045379;MS.gene045380;MS.gene050883;MS.gene056310;MS.gene056311;MS.gene056313;MS.gene058108;MS.gene058109;MS.gene058114;MS.gene061735;MS.gene072476;MS.gene21751;MS.gene2…	K00660+K00660+K00660+K12135+K12135+K00660+K00660+K00660+K00660+K00660+K00660+K00660+K00660+K16221+K12135+K12127+K00660+K00660+K00660+K00660+K00660+K00660+K00660+K00660+K00660+K12127+K00660+K00660+K00660+K00660+K00660+K00660+K00660+K00660+K00660+K00660+K12135+K00660+K12135+K00660+K00660+K00660+K00660+K00660+K12127+K16221+K00660+K00660+K00660+K12135+K00660+K00660+K00660+K00660+K16221+K00660+K00660+…
Ascorbate and aldarate metabolism	ko00053	17	622	2233	53692	MS.gene026025;MS.gene030765;MS.gene033073;MS.gene044434;MS.gene052061;MS.gene057684;MS.gene057687;MS.gene059690;MS.gene059697;MS.gene063015;MS.gene063479;MS.gene28111;MS.gene58966;MS.gene69314;MS.gene70354;MS.gene75424;Medicago_sativa_newGene_21823	K10046+K00423+K00012+K00012+K00128+K00434+K00434+K00423+K00423+K00434+K00012+K00423+K00469+K00012+K00423+K00128+K08232
beta-Alanine metabolism	ko00410	22	319	2233	53692	MS.gene011321;MS.gene011553;MS.gene019194;MS.gene026071;MS.gene028478;MS.gene033281;MS.gene036586;MS.gene036587;MS.gene05030;MS.gene052061;MS.gene068027;MS.gene21220;MS.gene21960;MS.gene22177;MS.gene48339;MS.gene61306;MS.gene69510;MS.gene71970;MS.gene75424;MS.gene85388;MS.gene90218;MS.gene92675	K00276+K00232+K05605+K12259+K01431+K00276+K00276+K00276+K17839+K00128+K01431+K00232+K12259+K05605+K00276+K00232+K05605+K00232+K00128+K12259+K01431+K13366
Phenylpropanoid biosynthesis	ko00940	212	1944	2233	53692	MS.gene00008;MS.gene000225;MS.gene000486;MS.gene003278;MS.gene003283;MS.gene003284;MS.gene003285;MS.gene003286;MS.gene003287;MS.gene003897;MS.gene003902;MS.gene003903;MS.gene003904;MS.gene006132;MS.gene006133;MS.gene007420;MS.gene007421;MS.gene007423;MS.gene007525;MS.gene007526;MS.gene007527;MS.gene008563;MS.gene009662;MS.gene009689;MS.gene009691;MS.gene01164;MS.gene011778;MS.gene011828;MS.gene01…	K22395+K13066+K01188+K00430+K00430+K00430+K00430+K00430+K00430+K01188+K01188+K01188+K01188+K00430+K00430+K10775+K10775+K10775+K10775+K10775+K10775+K00430+K00487+K00430+K00430+K00430+K00588+K23260+K23260+K18368+K18368+K00430+K13065+K00430+K00430+K00487+K10775+K00430+K06892+K00430+K00430+K00430+K00430+K00430+K13066+K10775+K01904+K13066+K13066+K13066+K22395+K22395+K09753+K22395+K01904+K00487+K23260+…
MAPK signaling pathway - plant	ko04016	211	2489	2233	53692	MS.gene000620;MS.gene002061;MS.gene002294;MS.gene002295;MS.gene00249;MS.gene002992;MS.gene004143;MS.gene007806;MS.gene00786;MS.gene008580;MS.gene009450;MS.gene009725;MS.gene011077;MS.gene011811;MS.gene011812;MS.gene011814;MS.gene011872;MS.gene01272;MS.gene012987;MS.gene014187;MS.gene014722;MS.gene016151;MS.gene01685;MS.gene017559;MS.gene017560;MS.gene017561;MS.gene018713;MS.gene020138;MS.gene0203…	K13424+K14498+K13449+K13449+K13449+K13424+K20536+K13416+K13424+K13424+K13420+K13424+K20728+K20716+K20716+K20716+K17686+K13449+K02183+K20547+K13425+K13424+K13449+K20547+K20547+K20547+K14516+K20714+K14516+K20547+K20728+K13449+K20714+K13424+K20772+K20547+K13422+K20547+K13422+K13416+K13416+K13416+K13420+K13416+K13420+K13424+K13420+K13416+K20547+K20547+K20547+K13449+K13416+K13416+K13416+K02183+K13416+…
