# Supplementary material for: Transcriptome analysis reveals defense responses of alfalfa seedling roots to Sclerotium rolfsii
Source: Front Plant Sci. 2025 Apr 15;16:1561723. doi: 10.3389/fpls.2025.1561723 (PMC12038447; doi:10.3389/fpls.2025.1561723)
Supplement: Supplementary file 8 [file DataSheet1.zip › Supplementary Table 1.xls]

## Sheet: Integrated_Function.anno.1
#GeneID	COG_class	COG_class_annotation	GO_annotation	KEGG_annotation	KEGG_pathway_annotation	KOG_class	KOG_class_annotation	Pfam_annotation	Swiss-Prot_annotation	eggNOG_class	eggNOG_class_annotation	NR_annotation
MS.gene35438	--	--	Biological Process: reproduction (GO:0000003);; Biological Process: microtubule cytoskeleton organization (GO:0000226);; Biological Process: microtubule bundle formation (GO:0001578);; Cellular Component: acrosomal vesicle (GO:0001669);; Cellular Component: manchette (GO:0002177);; Molecular Function: protein binding (GO:0005515);; Cellular Component: cellular_component (GO:0005575);; Cellular Co…	--	--	[T]	Signal transduction mechanisms	Leucine Rich repeats (2 copies)	--	S	Function unknown	leucine-rich repeat-containing protein 9 [Medicago truncatula]
MS.gene34104	--	--	--	--	--	--	--	Plant transposase (Ptta/En/Spm family)	--	S	Function unknown	uncharacterized protein LOC114185743 [Vigna unguiculata]
MS.gene32910	--	--	Molecular Function: transcription regulatory region sequence-specific DNA binding (GO:0000976);; Molecular Function: RNA polymerase II regulatory region sequence-specific DNA binding (GO:0000977);; Molecular Function: RNA polymerase II transcription factor activity, sequence-specific DNA binding (GO:0000981);; Cellular Component: nucleus (GO:0005634);; Molecular Function: transcription factor bin…	K09264|7.4e-21|fve:101302731|K09264 MADS-box transcription factor, plant | (RefSeq) agamous-like MADS-box protein AGL11	--	[K]	Transcription	SRF-type transcription factor (DNA-binding and dimerisation domain)	Agamous-like MADS-box protein AGL104 OS=Arabidopsis thaliana OX=3702 GN=AGL104 PE=1 SV=1	K	Transcription	MADS-box transcription factor family protein [Medicago truncatula]
MS.gene025932	--	--	Molecular Function: hydrolase activity (GO:0016787);; Molecular Function: copper-transporting ATPase activity (GO:0043682);; Molecular Function: metal ion binding (GO:0046872);;	K17686|2.3e-19|nau:109226125|K17686 P-type Cu+ transporter [EC:7.2.2.8] | (RefSeq) copper-transporting ATPase PAA1, chloroplastic-like	MAPK signaling pathway - plant (ko04016)	[P]	Inorganic ion transport and metabolism	Heavy-metal-associated domain	Copper-transporting ATPase PAA1, chloroplastic OS=Arabidopsis thaliana OX=3702 GN=PAA1 PE=1 SV=1	P	Inorganic ion transport and metabolism	copper-transporting ATPase PAA1, chloroplastic [Medicago truncatula]
MS.gene82616	--	--	Cellular Component: membrane (GO:0016020);; Biological Process: cell division (GO:0051301);;	--	--	--	--	--	--	--	--	stomatin-like protein 2, mitochondrial [Olea europaea var. sylvestris]
MS.gene29955	[IR]	Lipid transport and metabolism;; General function prediction only	Molecular Function: RNA binding (GO:0003723);; Cellular Component: nucleus (GO:0005634);; Biological Process: mRNA processing (GO:0006397);;	K12837|5.7e-220|mtr:MTR_3g005670|K12837 splicing factor U2AF 65 kDa subunit | (RefSeq) U2 snRNP auxilliary factor, large subunit, splicing factor	Spliceosome (ko03040)	[A]	RNA processing and modification	GDSL-like Lipase/Acylhydrolase	Splicing factor U2af large subunit B OS=Nicotiana plumbaginifolia OX=4092 GN=U2AF65B PE=2 SV=1	S	Function unknown	hypothetical protein TSUD_227820 [Trifolium subterraneum]
MS.gene65650	--	--	Cellular Component: cytoplasm (GO:0005737);; Cellular Component: cytosol (GO:0005829);; Biological Process: protein folding (GO:0006457);; Cellular Component: prefoldin complex (GO:0016272);; Biological Process: cortical microtubule organization (GO:0043622);; Molecular Function: unfolded protein binding (GO:0051082);; Molecular Function: chaperone binding (GO:0051087);; Biological Process: chape…	K04798|1.1e-60|mtr:MTR_5g055650|K04798 prefoldin beta subunit | (RefSeq) prefoldin	--	[O]	Posttranslational modification, protein turnover, chaperones	Prefoldin subunit	--	S	Function unknown	prefoldin subunit 6 [Medicago truncatula]
MS.gene070143	[IR]	Lipid transport and metabolism;; General function prediction only	Cellular Component: integral component of membrane (GO:0016021);; Molecular Function: lipase activity (GO:0016298);;	K00679|6.4e-31|cic:CICLE_v10027727mg|K00679 phospholipid:diacylglycerol acyltransferase [EC:2.3.1.158] | (RefSeq) hypothetical protein	Glycerolipid metabolism (ko00561)	--	--	GDSL-like Lipase/Acylhydrolase	GDSL esterase/lipase 5 OS=Arabidopsis thaliana OX=3702 GN=GLIP5 PE=2 SV=2	S	Function unknown	GDSL esterase/lipase 5 [Medicago truncatula]
MS.gene008178	--	--	Molecular Function: mannose-1-phosphate guanylyltransferase activity (GO:0004475);; Biological Process: biosynthetic process (GO:0009058);;	K00966|6.7e-33|mtr:MTR_3g069070|K00966 mannose-1-phosphate guanylyltransferase [EC:2.7.7.13] | (RefSeq) mannose-1-phosphate guanylyltransferase-like protein	Fructose and mannose metabolism (ko00051);; Amino sugar and nucleotide sugar metabolism (ko00520)	[M]	Cell wall/membrane/envelope biogenesis	Nucleotidyl transferase	Probable mannose-1-phosphate guanylyltransferase 1 OS=Oryza sativa subsp. japonica OX=39947 GN=Os03g0268400 PE=2 SV=1	M	Cell wall/membrane/envelope biogenesis	mannose-1-phosphate guanylyltransferase-like protein [Medicago truncatula]
MS.gene039184	[R]	General function prediction only	Molecular Function: S-adenosylmethionine-dependent methyltransferase activity (GO:0008757);; Biological Process: methylation (GO:0032259);; Molecular Function: caffeoyl-CoA O-methyltransferase activity (GO:0042409);;	K18883|7.9e-44|obr:102700170|K18883 tricin synthase [EC:2.1.1.175] | (RefSeq) tricin synthase 1	--	[Q]	Secondary metabolites biosynthesis, transport and catabolism	O-methyltransferase	Probable caffeoyl-CoA O-methyltransferase At4g26220 OS=Arabidopsis thaliana OX=3702 GN=At4g26220 PE=2 SV=1	S	Function unknown	uncharacterized protein LOC25487059 [Medicago truncatula]
MS.gene022134	--	--	--	--	--	--	--	--	--	S	Function unknown	--
MS.gene031305	--	--	--	--	--	--	--	--	--	--	--	putative transposase, Ptta/En/Spm, plant [Medicago truncatula]
MS.gene40386	--	--	Molecular Function: phosphatidylinositol-4,5-bisphosphate 5-phosphatase activity (GO:0004439);; Molecular Function: phosphatidylinositol-3,4,5-trisphosphate 5-phosphatase activity (GO:0034485);; Biological Process: phosphatidylinositol dephosphorylation (GO:0046856);;	K24221|1.3e-71|var:108336054|K24221 type I inositol polyphosphate 5-phosphatase IP5P1/2 [EC:3.1.3.56] | (RefSeq) type I inositol polyphosphate 5-phosphatase 2-like	Inositol phosphate metabolism (ko00562)	[U]	Intracellular trafficking, secretion, and vesicular transport	Endonuclease/Exonuclease/phosphatase family	Type IV inositol polyphosphate 5-phosphatase 7 OS=Arabidopsis thaliana OX=3702 GN=IP5P7 PE=1 SV=1	T	Signal transduction mechanisms	type IV inositol polyphosphate 5-phosphatase 7 isoform X2 [Medicago truncatula]
MS.gene028533	--	--	Molecular Function: zinc ion binding (GO:0008270);;	K17604|1.7e-124|rcu:107260768|K17604 zinc finger SWIM domain-containing protein 3 | (RefSeq) uncharacterized protein LOC107260768 isoform X1	--	--	--	MuDR family transposase	--	S	Function unknown	uncharacterized protein LOC112421329 [Medicago truncatula]
MS.gene22679	[G]	Carbohydrate transport and metabolism	Biological Process: carbohydrate metabolic process (GO:0005975);; Molecular Function: isomerase activity (GO:0016853);;	--	--	--	--	Ribose/Galactose Isomerase	DNA damage-repair/toleration protein DRT102 OS=Arabidopsis thaliana OX=3702 GN=DRT102 PE=1 SV=2	G	Carbohydrate transport and metabolism	DNA damage-repair/toleration protein DRT102 isoform X1 [Medicago truncatula]
MS.gene012798	[S]	Function unknown	Molecular Function: glucosylceramidase activity (GO:0004348);; Biological Process: lipid metabolic process (GO:0006629);; Molecular Function: beta-glucosidase activity (GO:0008422);; Cellular Component: membrane (GO:0016020);;	K17108|0.0e+00|mtr:MTR_4g134760|K17108 non-lysosomal glucosylceramidase [EC:3.2.1.45] | (RefSeq) Non-lysosomal glucosylceramidase	Other glycan degradation (ko00511);; Sphingolipid metabolism (ko00600)	[G]	Carbohydrate transport and metabolism	Glycosyl-hydrolase family 116, catalytic region	--	G	Carbohydrate transport and metabolism	non-lysosomal glucosylceramidase isoform X1 [Medicago truncatula]
MS.gene08753	[R]	General function prediction only	Cellular Component: nucleus (GO:0005634);; Cellular Component: cytosol (GO:0005829);; Biological Process: cytokinin biosynthetic process (GO:0009691);; Molecular Function: hydrolase activity, hydrolyzing N-glycosyl compounds (GO:0016799);;	K22522|1.2e-112|mtr:MTR_4g058740|K22522 cytokinin riboside 5'-monophosphate phosphoribohydrolase [EC:3.2.2.-] | (RefSeq) lysine decarboxylase family protein	--	--	--	Possible lysine decarboxylase	Cytokinin riboside 5'-monophosphate phosphoribohydrolase LOG1 OS=Arabidopsis thaliana OX=3702 GN=LOG1 PE=1 SV=1	S	Function unknown	cytokinin riboside 5'-monophosphate phosphoribohydrolase LOG1 [Medicago truncatula]
MS.gene78159	--	--	Molecular Function: endonuclease activity (GO:0004519);; Molecular Function: exonuclease activity (GO:0004527);;	K12891|4.0e-06|gmx:102669651|K12891 splicing factor, arginine/serine-rich 2 | (RefSeq) uncharacterized protein LOC102669651	Spliceosome (ko03040)	--	--	Domain of unknown function (DUF4283)	--	--	--	endonuclease/exonuclease/phosphatase family protein [Medicago truncatula]
MS.gene055865	--	--	Cellular Component: nucleus (GO:0005634);; Cellular Component: cytoplasm (GO:0005737);; Molecular Function: kinase activity (GO:0016301);; Molecular Function: ligase activity (GO:0016874);; Biological Process: SCF-dependent proteasomal ubiquitin-dependent protein catabolic process (GO:0031146);; Molecular Function: cullin family protein binding (GO:0097602);;	K03094|5.0e-71|mtr:MTR_8g056060|K03094 S-phase kinase-associated protein 1 | (RefSeq) SCF ubiquitin ligase, SKP1 component	Ubiquitin mediated proteolysis (ko04120);; Protein processing in endoplasmic reticulum (ko04141)	[O]	Posttranslational modification, protein turnover, chaperones	Skp1 family, tetramerisation domain	SKP1-like protein 1A OS=Arabidopsis thaliana OX=3702 GN=SKP1A PE=1 SV=1	O	Posttranslational modification, protein turnover, chaperones	SKP1-like protein 1A [Medicago truncatula]
MS.gene067674	--	--	Biological Process: mRNA splicing, via spliceosome (GO:0000398);; Cellular Component: U2-type spliceosomal complex (GO:0005684);;	K13110|9.3e-34|mtr:MTR_8g083140|K13110 microfibrillar-associated protein 1 | (RefSeq) microfibrillar-associated-like protein	--	[Z]	Cytoskeleton	Microfibril-associated/Pre-mRNA processing	--	S	Function unknown	microfibrillar-associated protein 1 [Medicago truncatula]
MS.gene21642	--	--	Molecular Function: hydrogen-exporting ATPase activity, phosphorylative mechanism (GO:0008553);; Molecular Function: hydrolase activity (GO:0016787);; Cellular Component: proton-transporting two-sector ATPase complex, catalytic domain (GO:0033178);; Molecular Function: proton-transporting ATPase activity, rotational mechanism (GO:0046961);;	K02150|6.8e-117|mtr:MTR_5g009720|K02150 V-type H+-transporting ATPase subunit E | (RefSeq) archaeal/vacuolar-type H+-ATPase subunit E	Oxidative phosphorylation (ko00190);; Phagosome (ko04145)	[C]	Energy production and conversion	ATP synthase (E/31 kDa) subunit	V-type proton ATPase subunit E OS=Gossypium hirsutum OX=3635 GN=VATE PE=2 SV=1	C	Energy production and conversion	V-type proton ATPase subunit E [Medicago truncatula]
MS.gene04595	--	--	Cellular Component: integral component of membrane (GO:0016021);; Molecular Function: transferase activity, transferring glycosyl groups (GO:0016757);;	K18999|1.1e-06|fve:101299247|K18999 RNA polymerase II C-terminal domain phosphatase-like 3/4 [EC:3.1.3.16] | (RefSeq) RNA polymerase II C-terminal domain phosphatase-like 4	--	--	--	Plant phosphoribosyltransferase C-terminal	FT-interacting protein 3 OS=Arabidopsis thaliana OX=3702 GN=FTIP3 PE=1 SV=1	S	Function unknown	FT-interacting protein 1 [Medicago truncatula]
MS.gene023535	--	--	Biological Process: ribosomal small subunit assembly (GO:0000028);; Biological Process: rRNA processing (GO:0006364);; Cellular Component: CURI complex (GO:0032545);; Cellular Component: UTP-C complex (GO:0034456);;	K14545|1.3e-108|mtr:MTR_8g085800|K14545 ribosomal RNA-processing protein 7 | (RefSeq) ribosomal RNA-processing protein	Ribosome biogenesis in eukaryotes (ko03008)	[A]	RNA processing and modification	Ribosomal RNA-processing protein 7 (RRP7) C-terminal domain	--	J	Translation, ribosomal structure and biogenesis	DNA ligase 1 [Medicago truncatula]
MS.gene08281	--	--	Molecular Function: DNA binding (GO:0003677);; Cellular Component: nucleus (GO:0005634);; Biological Process: regulation of transcription, DNA-templated (GO:0006355);; Biological Process: auxin-activated signaling pathway (GO:0009734);;	K14486|5.6e-170|nnu:104609299|K14486 auxin response factor | (RefSeq) auxin response factor 7-like	Plant hormone signal transduction (ko04075)	--	--	Auxin response factor	Auxin response factor 6 OS=Arabidopsis thaliana OX=3702 GN=ARF6 PE=1 SV=2	K	Transcription	auxin response factor 6 isoform X2 [Medicago truncatula]
MS.gene04815	--	--	Biological Process: regulation of monopolar cell growth (GO:0051513);;	--	--	--	--	Domain of unknown function (DUF4378)	Protein LONGIFOLIA 2 OS=Arabidopsis thaliana OX=3702 GN=LNG2 PE=1 SV=1	S	Function unknown	protein LONGIFOLIA 1 [Medicago truncatula]
MS.gene013095	--	--	Cellular Component: nucleus (GO:0005634);; Biological Process: regulation of transcription, DNA-templated (GO:0006355);; Molecular Function: zinc ion binding (GO:0008270);; Molecular Function: sequence-specific DNA binding (GO:0043565);;	K21444|2.4e-36|dzi:111309072|K21444 poly(rC)-binding protein 3/4 | (RefSeq) KH domain-containing protein HEN4 isoform X1	--	[K]	Transcription	CCT motif	GATA transcription factor 18 OS=Oryza sativa subsp. japonica OX=39947 GN=GATA18 PE=2 SV=1	K	Transcription	GATA transcription factor 19 [Medicago truncatula]
MS.gene38323	--	--	Molecular Function: zinc ion binding (GO:0008270);; Biological Process: RNA modification (GO:0009451);; Cellular Component: intracellular membrane-bounded organelle (GO:0043231);;	K22262|6.4e-69|qsu:112034235|K22262 WD repeat and FYVE domain-containing protein 3 | (RefSeq) protein SPIRRIG	--	[R]	General function prediction only	DYW family of nucleic acid deaminases	Putative pentatricopeptide repeat-containing protein At3g23330 OS=Arabidopsis thaliana OX=3702 GN=PCMP-H32 PE=3 SV=1	S	Function unknown	putative pentatricopeptide repeat-containing protein At3g23330 [Medicago truncatula]
MS.gene64389	--	--	Biological Process: telomere maintenance (GO:0000723);; Molecular Function: DNA helicase activity (GO:0003678);; Molecular Function: ATP binding (GO:0005524);; Biological Process: DNA repair (GO:0006281);; Biological Process: DNA recombination (GO:0006310);;	K15255|1.5e-87|bna:106435702|K15255 ATP-dependent DNA helicase PIF1 [EC:3.6.4.12] | (RefSeq) uncharacterized protein LOC106435702 isoform X1	--	[D]	Cell cycle control, cell division, chromosome partitioning	Helitron helicase-like domain at N-terminus	--	S	Function unknown	uncharacterized protein LOC11405878 [Medicago truncatula]
MS.gene34977	--	--	Molecular Function: 1-phosphatidylinositol binding (GO:0005545);; Cellular Component: integral component of membrane (GO:0016021);; Cellular Component: clathrin-coated vesicle (GO:0030136);; Molecular Function: clathrin binding (GO:0030276);; Biological Process: clathrin coat assembly (GO:0048268);;	K20043|6.9e-24|mdm:103404957|K20043 clathrin coat assembly protein AP180 | (RefSeq) clathrin coat assembly protein AP180	--	[TU]	Signal transduction mechanisms;; Intracellular trafficking, secretion, and vesicular transport	ANTH domain	Putative clathrin assembly protein At1g25240 OS=Arabidopsis thaliana OX=3702 GN=At1g25240 PE=3 SV=1	U	Intracellular trafficking, secretion, and vesicular transport	putative ANTH domain-containing protein [Medicago truncatula]
MS.gene023447	--	--	Molecular Function: DNA binding (GO:0003677);; Molecular Function: DNA primase activity (GO:0003896);; Cellular Component: alpha DNA polymerase:primase complex (GO:0005658);; Molecular Function: metal ion binding (GO:0046872);; Molecular Function: 4 iron, 4 sulfur cluster binding (GO:0051539);;	K02685|8.9e-262|mtr:MTR_8g097160|K02685 DNA primase large subunit | (RefSeq) DNA primase large subunit, putative	DNA replication (ko03030)	[L]	Replication, recombination and repair	Eukaryotic and archaeal DNA primase, large subunit	Probable DNA primase large subunit OS=Arabidopsis thaliana OX=3702 GN=At1g67320 PE=2 SV=2	L	Replication, recombination and repair	probable DNA primase large subunit [Medicago truncatula]
MS.gene047562	[R]	General function prediction only	Molecular Function: protein serine/threonine kinase activity (GO:0004674);; Molecular Function: ATP binding (GO:0005524);; Cellular Component: plasma membrane (GO:0005886);; Biological Process: protein autophosphorylation (GO:0046777);;	K01180|1.6e-67|cmax:111487562|K01180 endo-1,3(4)-beta-glucanase [EC:3.2.1.6] | (RefSeq) uncharacterized protein LOC111487562	--	[T]	Signal transduction mechanisms	Protein tyrosine and serine/threonine kinase	Cold-responsive protein kinase 1 OS=Arabidopsis thaliana OX=3702 GN=CRPK1 PE=1 SV=1	T	Signal transduction mechanisms	putative serine/threonine-protein kinase [Medicago truncatula]
MS.gene86007	--	--	Molecular Function: DNA binding (GO:0003677);; Molecular Function: protein dimerization activity (GO:0046983);;	K10398|1.3e-18|eus:EUTSA_v10016147mg|K10398 kinesin family member 11 | (RefSeq) hypothetical protein	--	[L]	Replication, recombination and repair	hAT family C-terminal dimerisation region	Putative AC transposase OS=Zea mays OX=4577 PE=2 SV=2	S	Function unknown	hypothetical protein TSUD_85550 [Trifolium subterraneum]
MS.gene92381	[S]	Function unknown	Molecular Function: DNA helicase activity (GO:0003678);; Molecular Function: ATP binding (GO:0005524);; Cellular Component: nucleus (GO:0005634);; Biological Process: reciprocal meiotic recombination (GO:0007131);; Molecular Function: DNA translocase activity (GO:0015616);; Biological Process: double-strand break repair via synthesis-dependent strand annealing (GO:0045003);;	K10875|0.0e+00|mtr:MTR_5g004720|K10875 DNA repair and recombination protein RAD54 and RAD54-like protein [EC:3.6.4.-] | (RefSeq) DNA repair and recombination RAD54-like protein	Homologous recombination (ko03440)	[L]	Replication, recombination and repair	SNF2 family N-terminal domain	Protein CHROMATIN REMODELING 25 OS=Arabidopsis thaliana OX=3702 GN=CHR25 PE=1 SV=1	L	Replication, recombination and repair	protein CHROMATIN REMODELING 25 isoform X1 [Medicago truncatula]
MS.gene45193	--	--	Cellular Component: integral component of membrane (GO:0016021);; Biological Process: cell-cell signaling involved in cell fate commitment (GO:0045168);;	--	--	--	--	--	--	S	Function unknown	uncharacterized protein LOC11417521 [Medicago truncatula]
MS.gene023006	--	--	Molecular Function: ADP binding (GO:0043531);;	K12818|6.8e-157|mtr:MTR_0267s0070|K12818 ATP-dependent RNA helicase DHX8/PRP22 [EC:3.6.4.13] | (RefSeq) NB-ARC domain disease resistance protein, putative	Spliceosome (ko03040)	[T]	Signal transduction mechanisms	NB-ARC domain	Putative disease resistance RPP13-like protein 1 OS=Arabidopsis thaliana OX=3702 GN=RPPL1 PE=3 SV=1	S	Function unknown	NB-ARC domain disease resistance protein [Medicago truncatula]
MS.gene28548	[DPM]	Cell cycle control, cell division, chromosome partitioning;; Inorganic ion transport and metabolism;; Cell wall/membrane/envelope biogenesis	Molecular Function: ferroxidase activity (GO:0004322);; Molecular Function: copper ion binding (GO:0005507);; Cellular Component: plasma membrane (GO:0005886);; Biological Process: iron ion transport (GO:0006826);; Molecular Function: L-ascorbate oxidase activity (GO:0008447);; Biological Process: iron ion homeostasis (GO:0055072);;	K19791|1.7e-211|vra:106777623|K19791 iron transport multicopper oxidase | (RefSeq) L-ascorbate oxidase homolog	--	[Q]	Secondary metabolites biosynthesis, transport and catabolism	Multicopper oxidase	L-ascorbate oxidase homolog OS=Nicotiana tabacum OX=4097 PE=2 SV=1	Q	Secondary metabolites biosynthesis, transport and catabolism	L-ascorbate oxidase homolog [Medicago truncatula]
MS.gene007910	--	--	--	--	--	--	--	--	--	--	--	hypothetical protein MTR_4g037440 [Medicago truncatula]
MS.gene023465	--	--	Molecular Function: double-stranded DNA binding (GO:0003690);; Biological Process: regulation of transcription, DNA-templated (GO:0006355);;	K15032|7.2e-155|mtr:MTR_8g081000|K15032 mTERF domain-containing protein, mitochondrial | (RefSeq) transcription termination factor family protein	--	[KR]	Transcription;; General function prediction only	mTERF	--	S	Function unknown	uncharacterized protein LOC25501782 isoform X1 [Medicago truncatula]
MS.gene97459	--	--	Cellular Component: peroxisome (GO:0005777);; Cellular Component: cytoskeleton (GO:0005856);; Biological Process: response to red or far red light (GO:0009639);; Biological Process: negative gravitropism (GO:0009959);;	--	--	--	--	Plant protein of unknown function (DUF641)	Protein GRAVITROPIC IN THE LIGHT 1 OS=Arabidopsis thaliana OX=3702 GN=GIL1 PE=1 SV=1	S	Function unknown	protein GRAVITROPIC IN THE LIGHT 1 [Medicago truncatula]
MS.gene20420	--	--	Cellular Component: mitochondrial outer membrane translocase complex (GO:0005742);; Biological Process: protein import into mitochondrial outer membrane (GO:0045040);;	--	--	--	--	Plant specific mitochondrial import receptor subunit TOM20	--	--	--	plant-specific import receptor subunit TOM20 [Medicago truncatula]
MS.gene93479	[J]	Translation, ribosomal structure and biogenesis	Cellular Component: mitochondrion (GO:0005739);; Biological Process: tRNA modification (GO:0006400);; Biological Process: cytokinin biosynthetic process (GO:0009691);; Molecular Function: tRNA dimethylallyltransferase activity (GO:0052381);;	K10760|1.3e-149|mtr:MTR_6g045287|K10760 adenylate dimethylallyltransferase (cytokinin synthase) [EC:2.5.1.27 2.5.1.112] | (RefSeq) adenylate isopentenyltransferase	Zeatin biosynthesis (ko00908)	[J]	Translation, ribosomal structure and biogenesis	IPP transferase	Adenylate isopentenyltransferase 5, chloroplastic OS=Arabidopsis thaliana OX=3702 GN=IPT5 PE=1 SV=2	J	Translation, ribosomal structure and biogenesis	adenylate isopentenyltransferase 5, chloroplastic [Medicago truncatula]
MS.gene048096	--	--	Molecular Function: translation elongation factor activity (GO:0003746);; Cellular Component: ribosome (GO:0005840);; Cellular Component: eukaryotic translation elongation factor 1 complex (GO:0005853);;	K03232|4.3e-95|mtr:MTR_4g019610|K03232 elongation factor 1-beta | (RefSeq) elongation factor 1-beta	--	[K]	Transcription	EF-1 guanine nucleotide exchange domain	Elongation factor 1-delta 2 OS=Arabidopsis thaliana OX=3702 GN=At2g18110 PE=1 SV=1	J	Translation, ribosomal structure and biogenesis	putative translation elongation factor EF1B/ribosomal protein S6 [Medicago truncatula]
MS.gene77999	--	--	Molecular Function: ADP binding (GO:0043531);;	K12818|5.5e-45|mtr:MTR_0267s0070|K12818 ATP-dependent RNA helicase DHX8/PRP22 [EC:3.6.4.13] | (RefSeq) NB-ARC domain disease resistance protein, putative	Spliceosome (ko03040)	[T]	Signal transduction mechanisms	Rx N-terminal domain	Putative disease resistance protein At3g14460 OS=Arabidopsis thaliana OX=3702 GN=At3g14460 PE=3 SV=1	S	Function unknown	hypothetical protein TSUD_150080 [Trifolium subterraneum]
Medicago_sativa_newGene_1932	[J]	Translation, ribosomal structure and biogenesis	Molecular Function: metalloendopeptidase activity (GO:0004222);; Biological Process: rRNA processing (GO:0006364);; Molecular Function: sugar-phosphatase activity (GO:0050308);;	K07042|2.0e-28|gsl:Gasu_30890|K07042 probable rRNA maturation factor | (RefSeq) haloacid dehalogenase-like hydrolase family protein	--	--	--	Uncharacterized protein family UPF0054	Endoribonuclease YBEY, chloroplastic OS=Arabidopsis thaliana OX=3702 GN=YBEY PE=1 SV=1	S	Function unknown	endoribonuclease YBEY, chloroplastic isoform X1 [Medicago truncatula]
MS.gene032903	--	--	Molecular Function: molecular_function (GO:0003674);; Molecular Function: receptor binding (GO:0005102);; Molecular Function: binding (GO:0005488);; Molecular Function: protein binding (GO:0005515);; Cellular Component: cellular_component (GO:0005575);; Cellular Component: extracellular region (GO:0005576);; Biological Process: cell communication (GO:0007154);; Biological Process: cell-cell signa…	--	--	--	--	--	--	--	--	Clavata3/ESR (CLE) gene family member MtCLE24 [Medicago truncatula]
MS.gene006449	--	--	Cellular Component: cellular_component (GO:0005575);; Cellular Component: intracellular (GO:0005622);; Cellular Component: cell (GO:0005623);; Cellular Component: nucleus (GO:0005634);; Cellular Component: nucleolus (GO:0005730);; Cellular Component: cytoplasm (GO:0005737);; Cellular Component: cytosol (GO:0005829);; Biological Process: cellular ion homeostasis (GO:0006873);; Biological Process: …	K10779|1.0e-12|smo:SELMODRAFT_443867|K10779 transcriptional regulator ATRX [EC:3.6.4.12] | (RefSeq) hypothetical protein	--	--	--	Seed maturation protein	Late embryogenesis abundant protein D-34 OS=Gossypium hirsutum OX=3635 PE=3 SV=1	S	Function unknown	putative Seed maturation protein [Medicago truncatula]
MS.gene063044	--	--	Molecular Function: transcription factor activity, sequence-specific DNA binding (GO:0003700);; Cellular Component: nucleus (GO:0005634);; Molecular Function: sequence-specific DNA binding (GO:0043565);;	K09286|4.0e-143|mtr:MTR_5g062700|K09286 EREBP-like factor | (RefSeq) AP2 domain class transcription factor	--	--	--	AP2 domain	Ethylene-responsive transcription factor RAP2-4 OS=Arabidopsis thaliana OX=3702 GN=RAP2-4 PE=1 SV=1	K	Transcription	ethylene-responsive transcription factor RAP2-4 [Medicago truncatula]
MS.gene004960	[S]	Function unknown	Cellular Component: plant-type vacuole membrane (GO:0009705);; Biological Process: malate transport (GO:0015743);; Cellular Component: integral component of membrane (GO:0016021);;	K03695|6.9e-31|egr:104416563|K03695 ATP-dependent Clp protease ATP-binding subunit ClpB | (RefSeq) chaperone protein ClpB1-like	--	[R]	General function prediction only	Aluminium activated malate transporter	Aluminum-activated malate transporter 10 OS=Arabidopsis thaliana OX=3702 GN=ALMT10 PE=3 SV=2	S	Function unknown	aluminum-activated malate transporter 10 [Medicago truncatula]
MS.gene068015	--	--	Molecular Function: GTPase activity (GO:0003924);; Molecular Function: GTP binding (GO:0005525);;	K17065|0.0e+00|mtr:MTR_4g093750|K17065 dynamin 1-like protein [EC:3.6.5.5] | (RefSeq) dynamin 3A-like protein	--	[UR]	Intracellular trafficking, secretion, and vesicular transport;; General function prediction only	Dynamin central region	Dynamin-related protein 3A OS=Arabidopsis thaliana OX=3702 GN=DRP3A PE=1 SV=2	S	Function unknown	putative dynamin central domain, dynamin, GTPase domain, GTPase effector domain, Dynamin superfamily [Medicago truncatula]
MS.gene031655	--	--	Cellular Component: nucleus (GO:0005634);; Molecular Function: sequence-specific DNA binding (GO:0043565);; Biological Process: positive regulation of transcription, DNA-templated (GO:0045893);; Biological Process: positive regulation of long-day photoperiodism, flowering (GO:0048578);;	--	--	--	--	--	Transcription factor VOZ1 OS=Arabidopsis thaliana OX=3702 GN=VOZ1 PE=1 SV=1	--	--	transcription factor VOZ1 [Medicago truncatula]
MS.gene65795	--	--	Molecular Function: nucleic acid binding (GO:0003676);; Molecular Function: RNA-directed DNA polymerase activity (GO:0003964);; Molecular Function: zinc ion binding (GO:0008270);; Biological Process: DNA integration (GO:0015074);;	K01768|4.4e-38|ghi:107911085|K01768 adenylate cyclase [EC:4.6.1.1] | (RefSeq) LOW QUALITY PROTEIN: uncharacterized protein LOC107911085	Purine metabolism (ko00230)	[R]	General function prediction only	gag-polypeptide of LTR copia-type	--	S	Function unknown	putative RNA-directed DNA polymerase [Medicago truncatula]
MS.gene35863	--	--	Cellular Component: nucleus (GO:0005634);; Biological Process: regulation of transcription, DNA-templated (GO:0006355);; Molecular Function: zinc ion binding (GO:0008270);;	K17604|8.2e-54|nnu:104597471|K17604 zinc finger SWIM domain-containing protein 3 | (RefSeq) protein FAR1-RELATED SEQUENCE 5-like	--	--	--	SWIM zinc finger	Protein FAR-RED IMPAIRED RESPONSE 1 OS=Arabidopsis thaliana OX=3702 GN=FAR1 PE=1 SV=1	S	Function unknown	protein FAR1-RELATED SEQUENCE 5-like [Cicer arietinum]
MS.gene34208	--	--	--	--	--	[R]	General function prediction only	PPR repeat	Pentatricopeptide repeat-containing protein At4g21705, mitochondrial OS=Arabidopsis thaliana OX=3702 GN=At4g21705 PE=2 SV=1	S	Function unknown	pentatricopeptide repeat-containing protein At4g21705, mitochondrial [Medicago truncatula]
MS.gene05312	--	--	Biological Process: peroxisomal membrane transport (GO:0015919);; Cellular Component: integral component of membrane (GO:0016021);; Molecular Function: kinase activity (GO:0016301);;	--	--	--	--	--	Protein APEM9 OS=Arabidopsis thaliana OX=3702 GN=APEM9 PE=1 SV=1	S	Function unknown	protein APEM9 isoform X1 [Medicago truncatula]
MS.gene54990	--	--	--	--	--	--	--	Domain of unknown function (DUF4283)	--	--	--	DUF4283 domain protein [Medicago truncatula]
MS.gene87556	--	--	Molecular Function: DNA binding (GO:0003677);; Biological Process: signal transduction (GO:0007165);; Molecular Function: ADP binding (GO:0043531);;	K07466|1.5e-20|fve:101313743|K07466 replication factor A1 | (RefSeq) uncharacterized LOC101313743	DNA replication (ko03030);; Nucleotide excision repair (ko03420);; Mismatch repair (ko03430);; Homologous recombination (ko03440)	--	--	TIR domain	Disease resistance protein RPV1 OS=Vitis rotundifolia OX=103349 GN=RPV1 PE=1 SV=1	S	Function unknown	TMV resistance protein N [Medicago truncatula]
MS.gene05083	--	--	--	--	--	--	--	--	--	--	--	hypothetical protein MTR_3g462080 [Medicago truncatula]
MS.gene73851	[E]	Amino acid transport and metabolism	Molecular Function: metallopeptidase activity (GO:0008237);; Molecular Function: zinc ion binding (GO:0008270);;	K01256|7.8e-254|mtr:MTR_8g098525|K01256 aminopeptidase N [EC:3.4.11.2] | (RefSeq) peptidase M1 family aminopeptidase N	Glutathione metabolism (ko00480)	[EO]	Amino acid transport and metabolism;; Posttranslational modification, protein turnover, chaperones	Domain of unknown function (DUF3458_C) ARM repeats	Puromycin-sensitive aminopeptidase OS=Arabidopsis thaliana OX=3702 GN=MPA1 PE=2 SV=1	E	Amino acid transport and metabolism	hypothetical protein TSUD_76730 [Trifolium subterraneum]
MS.gene063168	--	--	--	--	--	--	--	Organ specific protein	Organ-specific protein P4 OS=Pisum sativum OX=3888 PE=2 SV=1	S	Function unknown	uncharacterized protein LOC11415333 [Medicago truncatula]
MS.gene025830	--	--	Molecular Function: structural constituent of ribosome (GO:0003735);; Biological Process: translation (GO:0006412);; Cellular Component: cytosolic small ribosomal subunit (GO:0022627);;	K02951|1.1e-70|mtr:MTR_5g012890|K02951 small subunit ribosomal protein S12e | (RefSeq) ribosomal protein L7Ae/L30e/S12e/Gadd45 family protein	Ribosome (ko03010)	[J]	Translation, ribosomal structure and biogenesis	Ribosomal protein L7Ae/L30e/S12e/Gadd45 family	40S ribosomal protein S12 OS=Hordeum vulgare OX=4513 GN=RPS12 PE=2 SV=1	J	Translation, ribosomal structure and biogenesis	40S ribosomal protein S12-2 [Medicago truncatula]
MS.gene92068	[C]	Energy production and conversion	Molecular Function: iron ion binding (GO:0005506);; Molecular Function: electron carrier activity (GO:0009055);;	K03686|5.2e-10|egr:104454675|K03686 molecular chaperone DnaJ | (RefSeq) chaperone protein dnaJ GFA2, mitochondrial	--	[O]	Posttranslational modification, protein turnover, chaperones	4Fe-4S single cluster domain of Ferredoxin I	--	C	Energy production and conversion	DnaJ heat shock amino-terminal domain protein [Medicago truncatula]
MS.gene60702	--	--	--	--	--	--	--	--	--	D	Cell cycle control, cell division, chromosome partitioning	replication A1-like protein, partial [Trifolium pratense]
MS.gene007668	--	--	Molecular Function: DNA binding (GO:0003677);; Cellular Component: nucleus (GO:0005634);; Molecular Function: lipid binding (GO:0008289);;	K09338|0.0e+00|mtr:MTR_4g058970|K09338 homeobox-leucine zipper protein | (RefSeq) class III homeodomain leucine zipper protein	--	--	--	MEKHLA domain	Homeobox-leucine zipper protein REVOLUTA OS=Arabidopsis thaliana OX=3702 GN=REV PE=1 SV=2	K	Transcription	homeobox-leucine zipper protein REVOLUTA [Medicago truncatula]
MS.gene24928	[QV]	Secondary metabolites biosynthesis, transport and catabolism;; Defense mechanisms	Molecular Function: monooxygenase activity (GO:0004497);; Molecular Function: iron ion binding (GO:0005506);; Cellular Component: integral component of membrane (GO:0016021);; Molecular Function: oxidoreductase activity, acting on paired donors, with incorporation or reduction of molecular oxygen (GO:0016705);; Molecular Function: heme binding (GO:0020037);;	K20661|3.5e-76|nnu:104612956|K20661 cytochrome P450 family 714 subfamily A polypeptide 1 | (RefSeq) cytochrome P450 714A1-like	--	[QI]	Secondary metabolites biosynthesis, transport and catabolism;; Lipid transport and metabolism	Cytochrome P450	Cytochrome P450 714C2 OS=Oryza sativa subsp. japonica OX=39947 GN=CYP714C2 PE=2 SV=1	Q	Secondary metabolites biosynthesis, transport and catabolism	cytochrome P450 714C2 isoform X1 [Medicago truncatula]
MS.gene011206	--	--	--	--	--	--	--	Domain of unknown function (DUF4228)	--	S	Function unknown	RCC1 domain-containing protein DDB_G0279253 [Medicago truncatula]
MS.gene062274	--	--	Molecular Function: voltage-gated potassium channel activity (GO:0005249);; Cellular Component: integral component of membrane (GO:0016021);;	K05391|8.9e-71|mtr:MTR_1g064240|K05391 cyclic nucleotide gated channel, plant | (RefSeq) cyclic nucleotide-gated ion channel-like protein	Plant-pathogen interaction (ko04626)	[PT]	Inorganic ion transport and metabolism;; Signal transduction mechanisms	Ion transport protein	Protein CNGC15a OS=Medicago truncatula OX=3880 GN=CNGC15A PE=1 SV=1	U	Intracellular trafficking, secretion, and vesicular transport	Protein CNGC15a [Medicago truncatula]
MS.gene00788	--	--	Molecular Function: aspartic-type endopeptidase activity (GO:0004190);; Biological Process: proteolysis (GO:0006508);; Biological Process: lipid metabolic process (GO:0006629);; Biological Process: protein catabolic process (GO:0030163);;	K08245|1.6e-299|mtr:MTR_2g023910|K08245 phytepsin [EC:3.4.23.40] | (RefSeq) fungal proteinase A, aspartic proteinase superfamily protein	--	[O]	Posttranslational modification, protein turnover, chaperones	Eukaryotic aspartyl protease	Aspartic proteinase OS=Cucurbita pepo OX=3663 PE=2 SV=1	O	Posttranslational modification, protein turnover, chaperones	aspartic proteinase [Medicago truncatula]
MS.gene76710	--	--	Biological Process: lipid transport (GO:0006869);; Molecular Function: lipid binding (GO:0008289);; Cellular Component: membrane (GO:0016020);; Cellular Component: integral component of membrane (GO:0016021);;	--	--	--	--	Protease inhibitor/seed storage/LTP family	Non-specific lipid-transfer protein 5 OS=Lens culinaris OX=3864 PE=3 SV=1	U	Intracellular trafficking, secretion, and vesicular transport	Lipid transfer protein, partial [Medicago truncatula]
MS.gene061758	--	--	--	--	--	--	--	--	--	--	--	hypothetical protein MtrunA17_Chr5g0423971 [Medicago truncatula]
MS.gene010964	[Q]	Secondary metabolites biosynthesis, transport and catabolism	Molecular Function: metal ion binding (GO:0046872);; Molecular Function: dioxygenase activity (GO:0051213);; Molecular Function: C-20 gibberellin 2-beta-dioxygenase activity (GO:0052635);;	K04125|4.2e-192|mtr:MTR_7g047670|K04125 gibberellin 2beta-dioxygenase [EC:1.14.11.13] | (RefSeq) gibberellin 2-beta-dioxygenase	Diterpenoid biosynthesis (ko00904)	[QR]	Secondary metabolites biosynthesis, transport and catabolism;; General function prediction only	2OG-Fe(II) oxygenase superfamily	Gibberellin 2-beta-dioxygenase 8 OS=Arabidopsis thaliana OX=3702 GN=GA2OX8 PE=1 SV=2	S	Function unknown	gibberellin 2-beta-dioxygenase 8 [Medicago truncatula]
MS.gene95894	--	--	Cellular Component: integral component of membrane (GO:0016021);;	--	--	--	--	SPARK	Uncharacterized GPI-anchored protein At4g28100 OS=Arabidopsis thaliana OX=3702 GN=At4g28100 PE=2 SV=1	S	Function unknown	uncharacterized GPI-anchored protein At4g28100 [Medicago truncatula]
MS.gene98040	--	--	Molecular Function: actin binding (GO:0003779);; Cellular Component: vacuolar membrane (GO:0005774);; Molecular Function: kinase activity (GO:0016301);;	K20478|2.6e-06|tcc:18606657|K20478 golgin subfamily B member 1 | (RefSeq) golgin subfamily B member 1	--	--	--	KIP1-like protein	Protein NETWORKED 4A OS=Arabidopsis thaliana OX=3702 GN=NET4A PE=2 SV=1	S	Function unknown	protein NETWORKED 4A isoform X1 [Medicago truncatula]
MS.gene57996	--	--	Molecular Function: beta-glucuronidase activity (GO:0004566);; Biological Process: metabolic process (GO:0008152);; Cellular Component: plant-type cell wall (GO:0009505);; Cellular Component: integral component of membrane (GO:0016021);;	K07964|6.2e-291|mtr:MTR_4g116070|K07964 heparanase [EC:3.2.1.166] | (RefSeq) glycoside hydrolase family 79 amino-terminal domain protein	Glycosaminoglycan degradation (ko00531)	--	--	Glycosyl hydrolase family 79, N-terminal domain	Heparanase-like protein 3 OS=Arabidopsis thaliana OX=3702 GN=At5g34940 PE=2 SV=2	G	Carbohydrate transport and metabolism	heparanase-like protein 3 isoform X1 [Medicago truncatula]
MS.gene002713	[T]	Signal transduction mechanisms	Molecular Function: protein serine/threonine kinase activity (GO:0004674);; Molecular Function: ATP binding (GO:0005524);; Cellular Component: nucleus (GO:0005634);; Cellular Component: cytoplasm (GO:0005737);; Cellular Component: plasma membrane (GO:0005886);; Biological Process: protein phosphorylation (GO:0006468);;	K08286|1.1e-113|sbi:8057247|K08286 protein-serine/threonine kinase [EC:2.7.11.-] | (RefSeq) protein kinase PINOID	--	[R]	General function prediction only	Protein kinase domain	Protein kinase PINOID OS=Arabidopsis thaliana OX=3702 GN=PID PE=1 SV=1	T	Signal transduction mechanisms	protein kinase PINOID [Medicago truncatula]
MS.gene54448	--	--	Molecular Function: molecular_function (GO:0003674);; Molecular Function: nucleic acid binding (GO:0003676);; Molecular Function: RNA binding (GO:0003723);; Molecular Function: catalytic activity (GO:0003824);; Molecular Function: nuclease activity (GO:0004518);; Molecular Function: endonuclease activity (GO:0004519);; Molecular Function: binding (GO:0005488);; Cellular Component: cellular_compon…	--	--	[R]	General function prediction only	PPR repeat family	Pentatricopeptide repeat-containing protein At4g21880, mitochondrial OS=Arabidopsis thaliana OX=3702 GN=At4g21880 PE=3 SV=2	S	Function unknown	PPR domain protein [Medicago truncatula]
Medicago_sativa_newGene_28533	--	--	--	--	--	--	--	PPR repeat family	--	--	--	putative tetratricopeptide-like helical domain-containing protein [Medicago truncatula]
MS.gene060584	--	--	Molecular Function: ubiquitin protein ligase activity (GO:0061630);;	K19041|2.5e-74|mtr:MTR_2g076290|K19041 E3 ubiquitin-protein ligase RNF38/44 [EC:2.3.2.27] | (RefSeq) zinc finger, C3HC4 type (RING finger) protein	--	[O]	Posttranslational modification, protein turnover, chaperones	Ring finger domain	E3 ubiquitin-protein ligase MBR1 OS=Arabidopsis thaliana OX=3702 GN=MBR1 PE=1 SV=1	O	Posttranslational modification, protein turnover, chaperones	uncharacterized protein LOC11405708 [Medicago truncatula]
MS.gene029610	--	--	--	K12872|4.3e-36|smo:SELMODRAFT_425040|K12872 pre-mRNA-splicing factor RBM22/SLT11 | (RefSeq) hypothetical protein	Spliceosome (ko03040)	[R]	General function prediction only	Galactose oxidase, central domain	--	S	Function unknown	putative kelch-type beta propeller [Medicago truncatula]
MS.gene025624	--	--	Molecular Function: calcium ion binding (GO:0005509);; Cellular Component: cytoplasm (GO:0005737);; Cellular Component: integral component of membrane (GO:0016021);;	K14801|9.7e-205|mtr:MTR_7g105630|K14801 pre-rRNA-processing protein TSR4 | (RefSeq) programmed cell death protein	--	[S]	Function unknown	TLD	--	S	Function unknown	TLD domain-containing KIAA1609-like protein [Trifolium pratense]
MS.gene65000	--	--	Molecular Function: molecular_function (GO:0003674);; Molecular Function: nucleic acid binding (GO:0003676);; Molecular Function: RNA binding (GO:0003723);; Molecular Function: catalytic activity (GO:0003824);; Molecular Function: nuclease activity (GO:0004518);; Molecular Function: endonuclease activity (GO:0004519);; Molecular Function: binding (GO:0005488);; Cellular Component: cellular_compon…	--	--	--	--	PPR repeat family	--	S	Function unknown	pentatricopeptide repeat-containing protein mitochondrial-like [Trifolium pratense]
MS.gene85163	--	--	Cellular Component: nucleus (GO:0005634);; Cellular Component: cytoplasm (GO:0005737);; Molecular Function: kinase activity (GO:0016301);; Molecular Function: ligase activity (GO:0016874);; Biological Process: SCF-dependent proteasomal ubiquitin-dependent protein catabolic process (GO:0031146);; Molecular Function: cullin family protein binding (GO:0097602);;	K10357|5.5e-45|ppp:112286932|K10357 myosin V | (RefSeq) myosin-12-like isoform X1	--	[O]	Posttranslational modification, protein turnover, chaperones	Skp1 family, dimerisation domain	SKP1-like protein 21 OS=Arabidopsis thaliana OX=3702 GN=ASK21 PE=2 SV=1	O	Posttranslational modification, protein turnover, chaperones	SKP1-like protein 21 [Medicago truncatula]
MS.gene96000	--	--	Molecular Function: protein binding (GO:0005515);;	--	--	--	--	FBD	Putative FBD-associated F-box protein At5g56430 OS=Arabidopsis thaliana OX=3702 GN=At5g56430 PE=4 SV=1	--	--	F-box/FBD/LRR-repeat protein At3g14710 [Medicago truncatula]
MS.gene95520	--	--	--	--	--	--	--	--	Photosystem II 5 kDa protein, chloroplastic OS=Petunia hybrida OX=4102 PE=1 SV=1	S	Function unknown	photosystem II 5 kDa protein, chloroplastic [Medicago truncatula]
MS.gene82275	--	--	--	--	--	--	--	--	--	S	Function unknown	uncharacterized protein LOC25488761 isoform X1 [Medicago truncatula]
MS.gene010651	--	--	--	--	--	--	--	PAR1 protein	--	S	Function unknown	uncharacterized protein LOC11422490 [Medicago truncatula]
MS.gene85021	--	--	Cellular Component: proteasome complex (GO:0000502);; Cellular Component: cytoplasm (GO:0005737);; Cellular Component: COP9 signalosome (GO:0008180);;	K12178|1.8e-218|mtr:MTR_0173s0030|K12178 COP9 signalosome complex subunit 4 | (RefSeq) COP9 signalosome complex subunit-like protein	--	[OT]	Posttranslational modification, protein turnover, chaperones;; Signal transduction mechanisms	PCI domain	COP9 signalosome complex subunit 4 OS=Arabidopsis thaliana OX=3702 GN=CSN4 PE=1 SV=2	O	Posttranslational modification, protein turnover, chaperones	putative proteasome component (PCI) domain-containing protein [Medicago truncatula]
MS.gene01386	--	--	Cellular Component: nucleus (GO:0005634);; Biological Process: regulation of transcription, DNA-templated (GO:0006355);; Molecular Function: zinc ion binding (GO:0008270);;	K17604|2.7e-43|qsu:112006382|K17604 zinc finger SWIM domain-containing protein 3 | (RefSeq) protein FAR1-RELATED SEQUENCE 5-like	--	--	--	FAR1 DNA-binding domain	Protein FAR1-RELATED SEQUENCE 11 OS=Arabidopsis thaliana OX=3702 GN=FRS11 PE=1 SV=1	S	Function unknown	protein FAR1-RELATED SEQUENCE 11-like [Medicago truncatula]
Medicago_sativa_newGene_27009	--	--	--	K01528|4.5e-72|lja:Lj0g3v0199559.2|K01528 dynamin 1/3 [EC:3.6.5.5] | (RefSeq) Lj0g3v0199559.2; -	Endocytosis (ko04144)	[R]	General function prediction only	--	Retrovirus-related Pol polyprotein from transposon RE2 OS=Arabidopsis thaliana OX=3702 GN=RE2 PE=4 SV=1	L	Replication, recombination and repair	retrofit protein [Trifolium pratense]
MS.gene39328	--	--	--	--	--	--	--	--	--	--	--	hypothetical protein MTR_3g462550 [Medicago truncatula]
Medicago_sativa_newGene_29567	--	--	--	K17710|8.9e-14|gmx:100796249|K17710 pentatricopeptide repeat domain-containing protein 1 | (RefSeq) pentatricopeptide repeat-containing protein At1g12300, mitochondrial	--	[R]	General function prediction only	PPR repeat family	Pentatricopeptide repeat-containing protein At1g62680, mitochondrial OS=Arabidopsis thaliana OX=3702 GN=At1g62680 PE=2 SV=2	--	--	pentatricopeptide repeat-containing protein At1g12300, mitochondrial [Medicago truncatula]
MS.gene79900	--	--	Cellular Component: cell wall (GO:0005618);; Biological Process: protein glycosylation (GO:0006486);; Molecular Function: transferase activity, transferring glycosyl groups (GO:0016757);;	K20888|2.7e-150|pmum:103322704|K20888 xyloglucan galactosyltransferase MUR3 [EC:2.4.1.-] | (RefSeq) probable xyloglucan galactosyltransferase GT14	--	[GMW]	Carbohydrate transport and metabolism;; Cell wall/membrane/envelope biogenesis;; Extracellular structures	Exostosin family	Probable xyloglucan galactosyltransferase GT14 OS=Arabidopsis thaliana OX=3702 GN=GT14 PE=2 SV=1	S	Function unknown	probable xyloglucan galactosyltransferase GT14 [Medicago truncatula]
MS.gene062910	[V]	Defense mechanisms	Molecular Function: antiporter activity (GO:0015297);; Cellular Component: integral component of membrane (GO:0016021);; Molecular Function: xenobiotic transporter activity (GO:0042910);;	K20456|6.6e-12|smo:SELMODRAFT_417928|K20456 oxysterol-binding protein 1 | (RefSeq) hypothetical protein	--	[R]	General function prediction only	MatE	Protein DETOXIFICATION 46, chloroplastic OS=Arabidopsis thaliana OX=3702 GN=DTX46 PE=2 SV=1	V	Defense mechanisms	protein DETOXIFICATION 46, chloroplastic [Medicago truncatula]
MS.gene042629	--		Molecular Function: protein serine/threonine kinase activity (GO:0004674);; Molecular Function: ATP binding (GO:0005524);; Cellular Component: plasma membrane (GO:0005886);; Biological Process: protein phosphorylation (GO:0006468);; Cellular Component: integral component of membrane (GO:0016021);; Molecular Function: carbohydrate binding (GO:0030246);; Biological Process: recognition of pollen (G…	K24104|2.4e-76|thj:104799061|K24104 GPN-loop GTPase | (RefSeq) LOW QUALITY PROTEIN: uncharacterized protein LOC104799061	--	--	--	Protein tyrosine and serine/threonine kinase	G-type lectin S-receptor-like serine/threonine-protein kinase At4g27290 OS=Arabidopsis thaliana OX=3702 GN=At4g27290 PE=3 SV=4	T	Signal transduction mechanisms	G-type lectin S-receptor-like serine/threonine-protein kinase At4g27290 [Medicago truncatula]
MS.gene06254	--	--	Molecular Function: molecular_function (GO:0003674);; Molecular Function: nucleic acid binding (GO:0003676);; Molecular Function: RNA binding (GO:0003723);; Molecular Function: binding (GO:0005488);; Molecular Function: protein binding (GO:0005515);; Biological Process: multicellular organism development (GO:0007275);; Biological Process: determination of left/right symmetry (GO:0007368);; Biolog…	K15340|7.6e-07|pvu:PHAVU_009G084300g|K15340 DNA cross-link repair 1A protein | (RefSeq) hypothetical protein	--	[A]	RNA processing and modification	SAM domain (Sterile alpha motif)	--	S	Function unknown	uncharacterized protein LOC25491154 [Medicago truncatula]
MS.gene43036	--	--	Biological Process: carbohydrate metabolic process (GO:0005975);; Cellular Component: integral component of membrane (GO:0016021);; Molecular Function: glucan endo-1,3-beta-D-glucosidase activity (GO:0042973);; Cellular Component: anchored component of plasma membrane (GO:0046658);;	K19891|2.0e-68|smo:SELMODRAFT_75479|K19891 glucan endo-1,3-beta-glucosidase 1/2/3 [EC:3.2.1.39] | (RefSeq) hypothetical protein	Starch and sucrose metabolism (ko00500)	--	--	Glycosyl hydrolases family 17	Glucan endo-1,3-beta-glucosidase 14 OS=Arabidopsis thaliana OX=3702 GN=At2g27500 PE=2 SV=2	G	Carbohydrate transport and metabolism	glucan endo-1,3-beta-glucosidase 14 [Medicago truncatula]
MS.gene60443	--	--	--	--	--	--	--	--	--	--	--	hypothetical protein MtrunA17_Chr6g0471911 [Medicago truncatula]
MS.gene58738	--	--	Biological Process: metal ion transport (GO:0030001);; Molecular Function: metal ion binding (GO:0046872);;	--	--	[P]	Inorganic ion transport and metabolism	Heavy-metal-associated domain	Heavy metal-associated isoprenylated plant protein 32 OS=Arabidopsis thaliana OX=3702 GN=HIPP32 PE=2 SV=1	S	Function unknown	heavy metal-associated isoprenylated plant protein 32 [Medicago truncatula]
MS.gene026773	--	--	Molecular Function: nucleic acid binding (GO:0003676);; Biological Process: DNA integration (GO:0015074);;	K12349|1.4e-56|ccaj:109806181|K12349 neutral ceramidase [EC:3.5.1.23] | (RefSeq) neutral ceramidase-like	Sphingolipid metabolism (ko00600)	[R]	General function prediction only	RNase H-like domain found in reverse transcriptase	Uncharacterized mitochondrial protein AtMg00860 OS=Arabidopsis thaliana OX=3702 GN=AtMg00860 PE=4 SV=1	L	Replication, recombination and repair	Ty3/gypsy retrotransposon protein [Trifolium pratense]
MS.gene068145	--	--	Molecular Function: DNA binding (GO:0003677);; Cellular Component: nucleus (GO:0005634);;	--	--	--	--	B3 DNA binding domain	--	S	Function unknown	B3 DNA-binding domain protein [Medicago truncatula]
MS.gene74410	--	--	--	--	--	--	--	--	--	--	--	F-box/FBD/LRR-repeat protein At1g13570 [Medicago truncatula]
MS.gene73645	[C]	Energy production and conversion	Molecular Function: electron-transferring-flavoprotein dehydrogenase activity (GO:0004174);; Cellular Component: cytoplasm (GO:0005737);; Molecular Function: flavin adenine dinucleotide binding (GO:0050660);;	K17872|9.9e-10|ath:AT5G08740|K17872 demethylphylloquinone reductase [EC:1.6.5.12] | (RefSeq) NDC1; NAD(P)H dehydrogenase C1	Ubiquinone and other terpenoid-quinone biosynthesis (ko00130)	[C]	Energy production and conversion	Pyridine nucleotide-disulphide oxidoreductase	External alternative NAD(P)H-ubiquinone oxidoreductase B2, mitochondrial OS=Arabidopsis thaliana OX=3702 GN=NDB2 PE=1 SV=1	S	Function unknown	apoptosis-inducing factor homolog A [Medicago truncatula]
MS.gene71373	[J]	Translation, ribosomal structure and biogenesis	Molecular Function: RNA binding (GO:0003723);; Molecular Function: helicase activity (GO:0004386);; Molecular Function: ATP binding (GO:0005524);; Cellular Component: spliceosomal complex (GO:0005681);;	K12813|0.0e+00|mtr:MTR_5g075310|K12813 pre-mRNA-splicing factor ATP-dependent RNA helicase DHX16 [EC:3.6.4.13] | (RefSeq) pre-mRNA-splicing factor ATP-dependent RNA helicase	Spliceosome (ko03040)	[A]	RNA processing and modification	Helicase associated domain (HA2)	Pre-mRNA-splicing factor ATP-dependent RNA helicase DEAH1 OS=Arabidopsis thaliana OX=3702 GN=ESP3 PE=1 SV=1	L	Replication, recombination and repair	pre-mRNA-splicing factor ATP-dependent RNA helicase [Medicago truncatula]
MS.gene07340	--	--	Biological Process: telomere maintenance (GO:0000723);; Molecular Function: DNA binding (GO:0003677);; Molecular Function: DNA helicase activity (GO:0003678);; Molecular Function: transcription factor activity, sequence-specific DNA binding (GO:0003700);; Molecular Function: ATP binding (GO:0005524);; Cellular Component: nucleus (GO:0005634);; Cellular Component: transcription factor complex (GO:…	K15255|3.7e-87|ats:109757034|K15255 ATP-dependent DNA helicase PIF1 [EC:3.6.4.12] | (RefSeq) uncharacterized protein LOC109757034	--	[D]	Cell cycle control, cell division, chromosome partitioning	Helitron helicase-like domain at N-terminus	--	S	Function unknown	uncharacterized protein LOC112420488 [Medicago truncatula]
MS.gene049098	[R]	General function prediction only	Molecular Function: galactose oxidase activity (GO:0045480);;	--	--	--	--	Glyoxal oxidase N-terminus	Aldehyde oxidase GLOX1 OS=Arabidopsis thaliana OX=3702 GN=GLOX1 PE=2 SV=1	S	Function unknown	glyoxal oxidase amino-terminal protein [Medicago truncatula]
MS.gene25815	--	--	--	--	--	[S]	Function unknown	FAM91 N-terminus	--	S	Function unknown	protein FAM91A1 isoform X1 [Medicago truncatula]
MS.gene053457	--	--	Molecular Function: structural constituent of cytoskeleton (GO:0005200);; Cellular Component: cytoplasm (GO:0005737);; Cellular Component: Arp2/3 protein complex (GO:0005885);; Biological Process: actin filament polymerization (GO:0030041);; Biological Process: Arp2/3 complex-mediated actin nucleation (GO:0034314);; Molecular Function: actin filament binding (GO:0051015);;	K05758|1.4e-126|mtr:MTR_1g045065|K05758 actin related protein 2/3 complex, subunit 2 | (RefSeq) actin-related protein 2/3 complex, protein	Endocytosis (ko04144)	--	--	Arp2/3 complex, 34 kD subunit p34-Arc	Actin-related protein 2/3 complex subunit 2B OS=Arabidopsis thaliana OX=3702 GN=ARPC2B PE=2 SV=1	S	Function unknown	actin-related protein 2/3 complex, protein [Medicago truncatula]
MS.gene000496	--	--	--	--	--	--	--	--	--	--	--	hypothetical protein MTR_6g463930 [Medicago truncatula]
MS.gene062256	--	--	Cellular Component: nucleus (GO:0005634);; Biological Process: regulation of transcription, DNA-templated (GO:0006355);; Biological Process: auxin-activated signaling pathway (GO:0009734);;	K14484|2.0e-124|mtr:MTR_1g093240|K14484 auxin-responsive protein IAA | (RefSeq) auxin-responsive AUX/IAA family protein	Plant hormone signal transduction (ko04075)	--	--	AUX/IAA family	Auxin-responsive protein IAA14 OS=Arabidopsis thaliana OX=3702 GN=IAA14 PE=1 SV=2	K	Transcription	auxin-responsive protein IAA14 [Medicago truncatula]
MS.gene74841	--	--	Molecular Function: transcription factor activity, sequence-specific DNA binding (GO:0003700);; Cellular Component: nucleus (GO:0005634);; Molecular Function: sequence-specific DNA binding (GO:0043565);;	K18835|2.0e-80|mtr:MTR_6g086555|K18835 WRKY transcription factor 2 | (RefSeq) WRKY family transcription factor	Plant-pathogen interaction (ko04626)	--	--	WRKY DNA -binding domain	Probable WRKY transcription factor 20 OS=Arabidopsis thaliana OX=3702 GN=WRKY20 PE=2 SV=1	K	Transcription	WRKY family transcription factor [Medicago truncatula]
Medicago_sativa_newGene_18552	--	--	--	--	--	--	--	--	--	--	--	hypothetical protein MTR_3g010350 [Medicago truncatula]
MS.gene050494	--	--	Molecular Function: transferase activity, transferring acyl groups other than amino-acyl groups (GO:0016747);;	K19861|1.0e-164|ccaj:109815603|K19861 benzyl alcohol O-benzoyltransferase [EC:2.3.1.196 2.3.1.232] | (RefSeq) benzyl alcohol O-benzoyltransferase	--	--	--	Transferase family	Benzyl alcohol O-benzoyltransferase OS=Nicotiana tabacum OX=4097 GN=HSR201 PE=1 SV=1	--	--	benzyl alcohol O-benzoyltransferase [Medicago truncatula]
MS.gene82977	--	--	Biological Process: response to heat (GO:0009408);; Biological Process: regulation of abscisic acid biosynthetic process (GO:0010115);;	--	--	--	--	--	Nodulin-related protein 1 OS=Arabidopsis thaliana OX=3702 GN=NRP1 PE=1 SV=1	S	Function unknown	nodulin-related protein 1 [Medicago truncatula]
MS.gene53117	--	--	Biological Process: regulation of DNA recombination (GO:0000018);; Cellular Component: cellular_component (GO:0005575);; Cellular Component: intracellular (GO:0005622);; Cellular Component: cell (GO:0005623);; Cellular Component: nucleus (GO:0005634);; Cellular Component: nucleolar ribonuclease P complex (GO:0005655);; Cellular Component: nucleolus (GO:0005730);; Biological Process: nucleobase-co…	K14709|6.4e-13|gra:105775689|K14709 solute carrier family 39 (zinc transporter), member 1/2/3 | (RefSeq) uncharacterized LOC105775689	--	--	--	XH domain	Protein INVOLVED IN DE NOVO 2 OS=Arabidopsis thaliana OX=3702 GN=IDN2 PE=1 SV=1	--	--	XH/XS domain protein, partial [Trifolium pratense]
MS.gene061123	--	--	--	--	--	--	--	--	--	--	--	uncharacterized protein LOC25485054 [Medicago truncatula]
MS.gene84056	--	--	Molecular Function: DNA binding (GO:0003677);; Cellular Component: nucleus (GO:0005634);;	--	--	--	--	B3 DNA binding domain	B3 domain-containing transcription factor VRN1 OS=Arabidopsis thaliana OX=3702 GN=VRN1 PE=1 SV=1	--	--	B3 domain-containing transcription factor VRN1-like [Medicago truncatula]
MS.gene00883	[R]	General function prediction only	Molecular Function: GTP binding (GO:0005525);; Cellular Component: Golgi apparatus (GO:0005794);; Biological Process: intracellular protein transport (GO:0006886);; Molecular Function: hydrolase activity (GO:0016787);; Biological Process: protein localization to organelle (GO:0033365);; Biological Process: Golgi to plasma membrane protein transport (GO:0043001);;	K07952|3.8e-111|mtr:MTR_2g022200|K07952 ADP-ribosylation factor related protein 1 | (RefSeq) ADP-ribosylation factor-like protein A1D	--	[U]	Intracellular trafficking, secretion, and vesicular transport	ADP-ribosylation factor family	ADP-ribosylation factor-like protein 2 OS=Arabidopsis thaliana OX=3702 GN=ARL2 PE=2 SV=1	S	Function unknown	ADP-ribosylation factor-related protein 1 [Medicago truncatula]
MS.gene021762	--	--	Molecular Function: UDP-glycosyltransferase activity (GO:0008194);; Cellular Component: intracellular membrane-bounded organelle (GO:0043231);; Molecular Function: quercetin 3-O-glucosyltransferase activity (GO:0080043);; Molecular Function: quercetin 7-O-glucosyltransferase activity (GO:0080044);;	K23452|6.8e-36|csat:104740942|K23452 UDP-glucosyltransferase 85A [EC:2.4.1.-] | (RefSeq) UDP-glycosyltransferase 85A5	Zeatin biosynthesis (ko00908)	[GC]	Carbohydrate transport and metabolism;; Energy production and conversion	--	UDP-glycosyltransferase 85A5 OS=Arabidopsis thaliana OX=3702 GN=UGT85A5 PE=2 SV=1	S	Function unknown	7-deoxyloganetin glucosyltransferase isoform X1 [Medicago truncatula]
MS.gene062618	--	--	Biological Process: telomere maintenance (GO:0000723);; Molecular Function: DNA helicase activity (GO:0003678);; Molecular Function: ATP binding (GO:0005524);; Biological Process: DNA repair (GO:0006281);; Biological Process: DNA recombination (GO:0006310);;	K15255|1.7e-37|bna:106435702|K15255 ATP-dependent DNA helicase PIF1 [EC:3.6.4.12] | (RefSeq) uncharacterized protein LOC106435702 isoform X1	--	[D]	Cell cycle control, cell division, chromosome partitioning	--	--	L	Replication, recombination and repair	uncharacterized protein LOC112419185 [Medicago truncatula]
MS.gene046804	--		Molecular Function: protein kinase activity (GO:0004672);; Molecular Function: ATP binding (GO:0005524);; Molecular Function: glycerophosphodiester phosphodiesterase activity (GO:0008889);; Cellular Component: integral component of membrane (GO:0016021);;	K13418|2.2e-49|csv:101208905|K13418 somatic embryogenesis receptor kinase 1 [EC:2.7.10.1 2.7.11.1] | (RefSeq) LOW QUALITY PROTEIN: somatic embryogenesis receptor kinase 2	--	[T]	Signal transduction mechanisms	Protein tyrosine and serine/threonine kinase	Rust resistance kinase Lr10 OS=Triticum aestivum OX=4565 GN=LRK10 PE=2 SV=1	T	Signal transduction mechanisms	rust resistance kinase Lr10 [Medicago truncatula]
MS.gene21559	--	--	Biological Process: regulation of transcription, DNA-templated (GO:0006355);; Molecular Function: zinc ion binding (GO:0008270);; Molecular Function: sequence-specific DNA binding (GO:0043565);;	--	--	[K]	Transcription	GATA zinc finger	GATA transcription factor 26 OS=Arabidopsis thaliana OX=3702 GN=GATA26 PE=2 SV=1	K	Transcription	GATA zinc finger protein [Medicago truncatula]
MS.gene055601	--	--	--	--	--	--	--	--	--	--	--	hypothetical protein MtrunA17_Chr4g0032461 [Medicago truncatula]
MS.gene063621	--	--	--	--	--	--	--	--	--	S	Function unknown	uncharacterized protein LOC25493275 [Medicago truncatula]
MS.gene24026	[O]	Posttranslational modification, protein turnover, chaperones	Molecular Function: iron ion binding (GO:0005506);; Cellular Component: mitochondrion (GO:0005739);; Biological Process: iron-sulfur cluster assembly (GO:0016226);; Molecular Function: 4 iron, 4 sulfur cluster binding (GO:0051539);; Biological Process: protein maturation by iron-sulfur cluster transfer (GO:0097428);;	K22074|8.6e-151|mtr:MTR_1g069215|K22074 NFU1 iron-sulfur cluster scaffold homolog, mitochondrial | (RefSeq) iron-sulfur cluster scaffold protein NFU4	--	[O]	Posttranslational modification, protein turnover, chaperones	Scaffold protein Nfu/NifU N terminal	NifU-like protein 4, mitochondrial OS=Arabidopsis thaliana OX=3702 GN=NIFU4 PE=2 SV=1	O	Posttranslational modification, protein turnover, chaperones	nifU-like protein 4, mitochondrial [Medicago truncatula]
Medicago_sativa_newGene_4045	--	--	Molecular Function: mRNA binding (GO:0003729);; Cellular Component: nucleus (GO:0005634);; Cellular Component: cytoplasm (GO:0005737);; Biological Process: regulation of gene expression (GO:0010468);;	K21444|9.0e-54|mtr:MTR_4g127380|K21444 poly(rC)-binding protein 3/4 | (RefSeq) poly(rC)-binding-like protein	--	[AR]	RNA processing and modification;; General function prediction only	KH domain	RNA-binding KH domain-containing protein PEPPER OS=Arabidopsis thaliana OX=3702 GN=PEP PE=1 SV=1	A	RNA processing and modification	RNA-binding KH domain-containing protein PEPPER [Medicago truncatula]
MS.gene45915	--	--	Biological Process: negative regulation of transcription from RNA polymerase II promoter (GO:0000122);; Molecular Function: RNA polymerase II transcription factor activity, sequence-specific DNA binding (GO:0000981);; Molecular Function: DNA binding (GO:0003677);; Molecular Function: transcription factor activity, sequence-specific DNA binding (GO:0003700);; Cellular Component: nucleus (GO:000563…	K06620|5.7e-35|mtr:MTR_4g052000|K06620 transcription factor E2F3 | (RefSeq) E2F transcription factor	--	--	--	--	--	K	Transcription	transcription factor E2FB [Medicago truncatula]
MS.gene04400	[K]	Transcription	Biological Process: box C/D snoRNP assembly (GO:0000492);; Cellular Component: Swr1 complex (GO:0000812);; Molecular Function: DNA helicase activity (GO:0003678);; Molecular Function: ATP binding (GO:0005524);; Biological Process: chromatin remodeling (GO:0006338);; Biological Process: regulation of transcription from RNA polymerase II promoter (GO:0006357);; Biological Process: histone acetylati…	K11338|3.0e-257|mtr:MTR_3g061640|K11338 RuvB-like protein 2 [EC:3.6.4.12] | (RefSeq) P-loop nucleoside triphosphate hydrolase superfamily protein	--	[K]	Transcription	TIP49 P-loop domain	RuvB-like protein 1 OS=Arabidopsis thaliana OX=3702 GN=RIN1 PE=1 SV=1	K	Transcription	ruvB-like 2 [Medicago truncatula]
MS.gene056505	[Z]	Cytoskeleton	Biological Process: establishment of mitotic spindle orientation (GO:0000132);; Cellular Component: dynactin complex (GO:0005869);; Biological Process: nuclear migration along microtubule (GO:0030473);; Cellular Component: cell cortex region (GO:0099738);;	K16616|4.0e-260|mtr:MTR_8g070520|K16616 actin-related protein 8, plant | (RefSeq) macronuclear actin	--	[Z]	Cytoskeleton	Actin	Actin-related protein 8 OS=Arabidopsis thaliana OX=3702 GN=ARP8 PE=2 SV=1	Z	Cytoskeleton	actin-related protein 8 [Medicago truncatula]
MS.gene064633	[R]	General function prediction only	Molecular Function: GTPase activity (GO:0003924);; Molecular Function: GTP binding (GO:0005525);; Cellular Component: Golgi apparatus (GO:0005794);; Cellular Component: trans-Golgi network (GO:0005802);; Cellular Component: cytosol (GO:0005829);; Biological Process: intracellular protein transport (GO:0006886);; Biological Process: Golgi to endosome transport (GO:0006895);; Cellular Component: en…	K07877|1.9e-102|mtr:MTR_8g031680|K07877 Ras-related protein Rab-2A | (RefSeq) RAB GTPase-like protein C2B	--	[U]	Intracellular trafficking, secretion, and vesicular transport	Ras family	Ras-related protein RABB1c OS=Arabidopsis thaliana OX=3702 GN=RABB1C PE=1 SV=1	S	Function unknown	ras-related protein Rab-2-A [Medicago truncatula]
Medicago_sativa_newGene_29548	--	--	Molecular Function: ADP binding (GO:0043531);;	K00695|1.2e-10|mtr:MTR_6g478030|K00695 sucrose synthase [EC:2.4.1.13] | (RefSeq) sucrose synthase	Starch and sucrose metabolism (ko00500)	--	--	--	Disease resistance protein RUN1 OS=Vitis rotundifolia OX=103349 GN=RUN1 PE=1 SV=1	S	Function unknown	TMV resistance protein N-like [Cicer arietinum]
MS.gene013324	[O]	Posttranslational modification, protein turnover, chaperones	Molecular Function: ATP-dependent peptidase activity (GO:0004176);; Molecular Function: metalloendopeptidase activity (GO:0004222);; Molecular Function: ATP binding (GO:0005524);; Cellular Component: mitochondrion (GO:0005739);; Biological Process: proteolysis (GO:0006508);;	K03798|5.4e-79|cqi:110708227|K03798 cell division protease FtsH [EC:3.4.24.-] | (RefSeq) ATP-dependent zinc metalloprotease FTSH 6, chloroplastic-like	--	[O]	Posttranslational modification, protein turnover, chaperones	ATPase family associated with various cellular activities (AAA)	Probable inactive ATP-dependent zinc metalloprotease FTSHI 4, chloroplastic OS=Arabidopsis thaliana OX=3702 GN=FTSHI4 PE=1 SV=1	O	Posttranslational modification, protein turnover, chaperones	probable inactive ATP-dependent zinc metalloprotease FTSHI 4, chloroplastic [Medicago truncatula]
MS.gene031468	--	--	Molecular Function: DNA binding (GO:0003677);; Molecular Function: transcription factor activity, sequence-specific DNA binding (GO:0003700);; Cellular Component: nucleus (GO:0005634);;	K09286|2.6e-167|mtr:MTR_4g082345|K09286 EREBP-like factor | (RefSeq) AP2/ERF domain transcription factor	--	--	--	AP2 domain	Ethylene-responsive transcription factor ERN3 OS=Medicago truncatula OX=3880 GN=ERN3 PE=2 SV=1	--	--	ethylene-responsive transcription factor ERF086 [Medicago truncatula]
MS.gene008200	--	--	Biological Process: metal ion transport (GO:0030001);; Molecular Function: metal ion binding (GO:0046872);;	--	--	[P]	Inorganic ion transport and metabolism	Heavy-metal-associated domain	Heavy metal-associated isoprenylated plant protein 32 OS=Arabidopsis thaliana OX=3702 GN=HIPP32 PE=2 SV=1	--	--	uncharacterized protein LOC25489289 isoform X1 [Medicago truncatula]
Medicago_sativa_newGene_13	--	--	Molecular Function: S-adenosylmethionine-dependent methyltransferase activity (GO:0008757);; Biological Process: methylation (GO:0032259);;	K21483|5.8e-46|ccaj:109788885|K21483 salicylate 1-O-methyltransferase [EC:2.1.1.274] | (RefSeq) probable caffeine synthase 3	--	--	--	SAM dependent carboxyl methyltransferase	Theobromine synthase 2 OS=Coffea arabica OX=13443 GN=CTS2 PE=1 SV=1	S	Function unknown	7-methylxanthosine synthase 1 [Medicago truncatula]
MS.gene74158	[O]	Posttranslational modification, protein turnover, chaperones	Molecular Function: ATP binding (GO:0005524);; Cellular Component: cytoplasm (GO:0005737);; Biological Process: response to unfolded protein (GO:0006986);; Molecular Function: ATPase activity (GO:0016887);; Molecular Function: heat shock protein binding (GO:0031072);; Biological Process: cellular response to unfolded protein (GO:0034620);; Biological Process: protein refolding (GO:0042026);; Mole…	K03283|0.0e+00|mtr:MTR_7g025760|K03283 heat shock 70kDa protein 1/2/6/8 | (RefSeq) heat shock cognate 70 kDa protein	Spliceosome (ko03040);; Protein processing in endoplasmic reticulum (ko04141);; Endocytosis (ko04144)	[O]	Posttranslational modification, protein turnover, chaperones	Hsp70 protein	Heat shock 70 kDa protein 4 OS=Arabidopsis thaliana OX=3702 GN=HSP70-4 PE=1 SV=1	O	Posttranslational modification, protein turnover, chaperones	heat shock cognate 70 kDa protein [Medicago truncatula]
MS.gene06641	--	--	Cellular Component: integral component of membrane (GO:0016021);;	K07441|2.9e-20|gmx:102664592|K07441 beta-1,4-N-acetylglucosaminyltransferase [EC:2.4.1.141] | (RefSeq) uncharacterized protein LOC102664592	N-Glycan biosynthesis (ko00510);; Various types of N-glycan biosynthesis (ko00513)	--	--	--	--	S	Function unknown	uncharacterized protein LOC11415373 [Medicago truncatula]
MS.gene55616	--	--	Cellular Component: integral component of membrane (GO:0016021);;	--	--	--	--	--	--	--	--	uncharacterized protein LOC25495813 [Medicago truncatula]
MS.gene84577	[Q]	Secondary metabolites biosynthesis, transport and catabolism	Molecular Function: protein serine/threonine kinase activity (GO:0004674);; Cellular Component: integral component of membrane (GO:0016021);; Molecular Function: carbohydrate binding (GO:0030246);;	--	--	--	--	Legume lectin domain	L-type lectin-domain containing receptor kinase S.4 OS=Arabidopsis thaliana OX=3702 GN=LECRKS4 PE=2 SV=1	S	Function unknown	L-type lectin-domain containing receptor kinase VIII.1 [Medicago truncatula]
MS.gene009341	[K]	Transcription	Molecular Function: phosphoprotein phosphatase activity (GO:0004721);;	K17616|1.2e-264|mtr:MTR_3g006690|K17616 CTD small phosphatase-like protein 2 [EC:3.1.3.-] | (RefSeq) NLI interacting factor-like phosphatase	--	[K]	Transcription	NLI interacting factor-like phosphatase	--	K	Transcription	CTD small phosphatase-like protein 2-A [Medicago truncatula]
MS.gene76993	--	--	Biological Process: proteolysis (GO:0006508);; Molecular Function: cysteine-type peptidase activity (GO:0008234);;	K03549|3.0e-27|jre:108997955|K03549 KUP system potassium uptake protein | (RefSeq) potassium transporter 19-like	--	--	--	Transposase-associated domain	--	S	Function unknown	uncharacterized protein LOC112416513 [Medicago truncatula]
MS.gene53352	--	--	Molecular Function: zinc ion binding (GO:0008270);;	K17086|7.0e-100|fve:101300290|K17086 transmembrane 9 superfamily member 2/4 | (RefSeq) uncharacterized LOC101300290	--	--	--	MULE transposase domain	--	S	Function unknown	uncharacterized protein LOC112418122 isoform X2 [Medicago truncatula]
MS.gene024921	--	--	Molecular Function: protein serine/threonine kinase activity (GO:0004674);; Molecular Function: ATP binding (GO:0005524);; Cellular Component: plasma membrane (GO:0005886);; Biological Process: protein phosphorylation (GO:0006468);; Cellular Component: integral component of membrane (GO:0016021);; Biological Process: defense response to bacterium (GO:0042742);;	--	--	--	--	Salt stress response/antifungal	Cysteine-rich receptor-like protein kinase 25 OS=Arabidopsis thaliana OX=3702 GN=CRK25 PE=3 SV=1	T	Signal transduction mechanisms	putative receptor-like protein kinase At4g00960 [Medicago truncatula]
MS.gene82509	--	--	Molecular Function: protein binding (GO:0005515);; Cellular Component: cellular_component (GO:0005575);; Cellular Component: cell (GO:0005623);; Cellular Component: plasma membrane (GO:0005886);; Biological Process: cell communication (GO:0007154);; Biological Process: signal transduction (GO:0007165);; Biological Process: biological_process (GO:0008150);; Biological Process: response to radiatio…	--	--	[R]	General function prediction only	Leucine rich repeat	Plant intracellular Ras-group-related LRR protein 4 OS=Arabidopsis thaliana OX=3702 GN=PIRL4 PE=1 SV=1	S	Function unknown	plant intracellular Ras-group-related LRR protein 4 [Medicago truncatula]
MS.gene69638	--	--	Cellular Component: integral component of membrane (GO:0016021);;	--	--	[R]	General function prediction only	Ankyrin repeats (3 copies)	--	S	Function unknown	uncharacterized protein LOC112421736 isoform X1 [Medicago truncatula]
MS.gene29456	--	--	--	K15255|1.0e-31|mtr:MTR_4g062370|K15255 ATP-dependent DNA helicase PIF1 [EC:3.6.4.12] | (RefSeq) PIF1-like helicase	--	--	--	--	--	--	--	hypothetical protein MTR_4g032560 [Medicago truncatula]
MS.gene62475	[T]	Signal transduction mechanisms	Cellular Component: integral component of membrane (GO:0016021);;	K21867|1.1e-79|gmx:100819491|K21867 potassium channel | (RefSeq) potassium channel AKT1	--	[PT]	Inorganic ion transport and metabolism;; Signal transduction mechanisms	Ion transport protein	Potassium channel AKT1 OS=Arabidopsis thaliana OX=3702 GN=AKT1 PE=1 SV=2	U	Intracellular trafficking, secretion, and vesicular transport	putative potassium channel, voltage-dependent, EAG/ELK/ERG [Medicago truncatula]
MS.gene055657	--	--	Cellular Component: integral component of membrane (GO:0016021);;	--	--	--	--	Late embryogenesis abundant protein	NDR1/HIN1-like protein 3 OS=Arabidopsis thaliana OX=3702 GN=NHL3 PE=1 SV=1	S	Function unknown	NDR1/HIN1-like protein 2 [Cicer arietinum]
MS.gene041778	[E]	Amino acid transport and metabolism	Molecular Function: serine-type carboxypeptidase activity (GO:0004185);; Cellular Component: integral component of membrane (GO:0016021);;	K16297|1.8e-270|mtr:MTR_1g095560|K16297 serine carboxypeptidase-like clade II [EC:3.4.16.-] | (RefSeq) serine carboxypeptidase-like protein	--	[OE]	Posttranslational modification, protein turnover, chaperones;; Amino acid transport and metabolism	Serine carboxypeptidase	Serine carboxypeptidase-like 27 OS=Arabidopsis thaliana OX=3702 GN=SCPL27 PE=2 SV=1	E	Amino acid transport and metabolism	serine carboxypeptidase-like 27 [Medicago truncatula]
MS.gene051268	[R]	General function prediction only	Cellular Component: chloroplast envelope (GO:0009941);; Cellular Component: integral component of membrane (GO:0016021);;	K03453|3.2e-185|mtr:MTR_7g053090|K03453 bile acid:Na+ symporter, BASS family | (RefSeq) Na+-bile acid cotransporter	--	[P]	Inorganic ion transport and metabolism	Sodium Bile acid symporter family	Probable sodium/metabolite cotransporter BASS3, chloroplastic OS=Arabidopsis thaliana OX=3702 GN=BASS3 PE=2 SV=1	S	Function unknown	probable sodium/metabolite cotransporter BASS3, chloroplastic [Medicago truncatula]
MS.gene70915	--	--	--	--	--	--	--	Protein of unknown function (DUF295)	--	S	Function unknown	F-box protein, partial [Trifolium pratense]
MS.gene50847	--	--	Molecular Function: DNA binding (GO:0003677);; Cellular Component: nucleus (GO:0005634);;	--	--	--	--	B3 DNA binding domain	B3 domain-containing transcription factor VRN1 OS=Arabidopsis thaliana OX=3702 GN=VRN1 PE=1 SV=1	--	--	putative transcription factor B3-Domain family [Medicago truncatula]
MS.gene035869	--	--	Molecular Function: nucleic acid binding (GO:0003676);; Biological Process: DNA integration (GO:0015074);;	K03283|8.3e-08|pmum:103341782|K03283 heat shock 70kDa protein 1/2/6/8 | (RefSeq) heat shock 70 kDa protein 18-like	Spliceosome (ko03040);; Protein processing in endoplasmic reticulum (ko04141);; Endocytosis (ko04144)	[R]	General function prediction only	gag-polypeptide of LTR copia-type	--	S	Function unknown	hypothetical protein TSUD_235380 [Trifolium subterraneum]
MS.gene57482	--	--	Molecular Function: DNA binding (GO:0003677);; Molecular Function: transcription factor activity, sequence-specific DNA binding (GO:0003700);; Cellular Component: nucleus (GO:0005634);;	K09286|1.5e-79|vvi:104881869|K09286 EREBP-like factor | (RefSeq) ethylene-responsive transcription factor RAP2-13-like	--	--	--	AP2 domain	Ethylene-responsive transcription factor ERN1 OS=Lotus japonicus OX=34305 GN=ERN1 PE=2 SV=1	S	Function unknown	AP2 domain class transcription factor [Medicago truncatula]
MS.gene008210	[S]	Function unknown	Cellular Component: caveola (GO:0005901);;	K07192|1.4e-220|mtr:MTR_3g106420|K07192 flotillin | (RefSeq) SPFH/band 7/PHB domain membrane-associated family protein	--	[UZ]	Intracellular trafficking, secretion, and vesicular transport;; Cytoskeleton	SPFH domain / Band 7 family	Flotillin-like protein 2 OS=Medicago truncatula OX=3880 GN=FLOT2 PE=2 SV=1	S	Function unknown	flotillin-like protein 2 [Medicago truncatula]
MS.gene79085	--	--	--	--	--	--	--	--	--	S	Function unknown	--
MS.gene018946	--	--	--	--	--	--	--	--	--	--	--	hypothetical protein MtrunA17_Chr3g0095291 [Medicago truncatula]
MS.gene011697	[G]	Carbohydrate transport and metabolism	Molecular Function: pectate lyase activity (GO:0030570);; Biological Process: pectin catabolic process (GO:0045490);; Molecular Function: metal ion binding (GO:0046872);;	K01728|1.4e-206|mtr:MTR_3g030900|K01728 pectate lyase [EC:4.2.2.2] | (RefSeq) pectate lyase-like protein	Pentose and glucuronate interconversions (ko00040)	--	--	Pectate lyase	Probable pectate lyase 16 OS=Arabidopsis thaliana OX=3702 GN=At4g22080 PE=2 SV=1	G	Carbohydrate transport and metabolism	pectate lyase-like protein [Medicago truncatula]
MS.gene067930	--	--	Molecular Function: molecular_function (GO:0003674);; Molecular Function: catalytic activity (GO:0003824);; Molecular Function: ubiquitin-protein transferase activity (GO:0004842);; Cellular Component: cellular_component (GO:0005575);; Cellular Component: intracellular (GO:0005622);; Cellular Component: cell (GO:0005623);; Cellular Component: nucleus (GO:0005634);; Biological Process: cellular pr…	--	--	--	--	--	--	--	--	F-box and associated interaction domain protein, putative [Medicago truncatula]
MS.gene04629	[F]	Nucleotide transport and metabolism	Biological Process: response to light stimulus (GO:0009416);; Cellular Component: chloroplast (GO:0009507);; Biological Process: flavin-containing compound metabolic process (GO:0042726);; Molecular Function: FAD diphosphatase activity (GO:0047884);;	K18453|4.3e-147|mtr:MTR_7g093280|K18453 ADP-ribose/FAD diphosphatase [EC:3.6.1.13 3.6.1.18] | (RefSeq) nudix hydrolase-like protein	Purine metabolism (ko00230);; Riboflavin metabolism (ko00740)	[L]	Replication, recombination and repair	NUDIX domain	Nudix hydrolase 23, chloroplastic OS=Arabidopsis thaliana OX=3702 GN=NUDT23 PE=1 SV=2	F	Nucleotide transport and metabolism	nudix hydrolase 23, chloroplastic [Medicago truncatula]
MS.gene01618	[I]	Lipid transport and metabolism	Cellular Component: ruffle membrane (GO:0032587);; Molecular Function: phosphatidylinositol binding (GO:0035091);; Molecular Function: metal ion binding (GO:0046872);; Biological Process: regulation of ruffle assembly (GO:1900027);;	K20523|0.0e+00|mtr:MTR_2g016870|K20523 SH3 domain-containing YSC84-like protein 1 | (RefSeq) RING/FYVE/PHD-type zinc finger protein	--	[S]	Function unknown	Las17-binding protein actin regulator	--	S	Function unknown	uncharacterized protein LOC25486015 isoform X1 [Medicago truncatula]
MS.gene01155	[O]	Posttranslational modification, protein turnover, chaperones	Cellular Component: chloroplast (GO:0009507);; Biological Process: chaperone-mediated protein folding (GO:0061077);;	K02634|3.2e-16|han:110919534|K02634 apocytochrome f | (RefSeq) uncharacterized protein LOC110919534	Photosynthesis (ko00195)	[O]	Posttranslational modification, protein turnover, chaperones	DnaJ domain	DnaJ protein P58IPK homolog A OS=Oryza sativa subsp. japonica OX=39947 GN=P58A PE=1 SV=1	O	Posttranslational modification, protein turnover, chaperones	chaperone protein dnaJ 20, chloroplastic [Medicago truncatula]
MS.gene002069	--	--	Cellular Component: integral component of membrane (GO:0016021);;	--	--	--	--	Protein BYPASS1-related	--	S	Function unknown	hypothetical protein TSUD_390750 [Trifolium subterraneum]
MS.gene059763	--	--	--	K09566|1.9e-233|mtr:MTR_2g078660|K09566 peptidyl-prolyl isomerase G (cyclophilin G) [EC:5.2.1.8] | (RefSeq) hypothetical protein	--	--	--	--	--	S	Function unknown	serine/threonine-protein kinase PRP4 homolog [Medicago truncatula]
MS.gene85835	--	--	--	--	--	--	--	Protein of unknown function (DUF295)	--	S	Function unknown	hypothetical protein MtrunA17_Chr7g0247701 [Medicago truncatula]
MS.gene79569	--	--	Cellular Component: integral component of membrane (GO:0016021);;	--	--	--	--	--	--	--	--	uncharacterized protein LOC11410543 isoform X1 [Medicago truncatula]
MS.gene056682	--	--	Cellular Component: Golgi membrane (GO:0000139);; Cellular Component: integral component of membrane (GO:0016021);; Molecular Function: transferase activity, transferring glycosyl groups (GO:0016757);; Biological Process: cell wall organization (GO:0071555);;	K20783|4.5e-197|mtr:MTR_4g069350|K20783 arabinosyltransferase [EC:2.4.2.-] | (RefSeq) nucleotide-diphospho-sugar transferase family protein	Other types of O-glycan biosynthesis (ko00514)	--	--	Nucleotide-diphospho-sugar transferase	Arabinosyltransferase RRA3 OS=Arabidopsis thaliana OX=3702 GN=RRA3 PE=2 SV=1	S	Function unknown	arabinosyltransferase RRA2 [Medicago truncatula]
MS.gene067147	--	--	Biological Process: regulation of cyclin-dependent protein serine/threonine kinase activity (GO:0000079);; Cellular Component: cyclin-dependent protein kinase holoenzyme complex (GO:0000307);; Cellular Component: nucleus (GO:0005634);; Cellular Component: cytoplasm (GO:0005737);; Molecular Function: cyclin-dependent protein serine/threonine kinase regulator activity (GO:0016538);; Cellular Compon…	K06627|4.0e-09|mtr:MTR_3g107970|K06627 cyclin-A | (RefSeq) carboxy-terminal domain cyclin	--	--	--	--	--	--	--	cyclin-A2-1 [Medicago truncatula]
MS.gene03652	--	--	--	--	--	--	--	Plant transposase (Ptta/En/Spm family)	--	S	Function unknown	uncharacterized protein LOC112419921 [Medicago truncatula]
MS.gene61807	--	--	Biological Process: double-strand break repair via homologous recombination (GO:0000724);; Biological Process: recombinational repair (GO:0000725);; Molecular Function: molecular_function (GO:0003674);; Molecular Function: nucleic acid binding (GO:0003676);; Molecular Function: DNA binding (GO:0003677);; Molecular Function: DNA helicase activity (GO:0003678);; Molecular Function: catalytic activi…	K14564|1.1e-06|dcr:108225321|K14564 nucleolar protein 56 | (RefSeq) uncharacterized protein LOC108225321	Ribosome biogenesis in eukaryotes (ko03008)	--	--	Protein of unknown function (DUF295)	F-box protein At2g17036 OS=Arabidopsis thaliana OX=3702 GN=At2g17036 PE=2 SV=1	S	Function unknown	F-box protein SKIP23 [Medicago truncatula]
MS.gene45969	--	--	Molecular Function: protein serine/threonine kinase activity (GO:0004674);; Cellular Component: integral component of membrane (GO:0016021);;	K13420|3.9e-06|atr:18446177|K13420 LRR receptor-like serine/threonine-protein kinase FLS2 [EC:2.7.11.1] | (RefSeq) LRR receptor-like serine/threonine-protein kinase FLS2	MAPK signaling pathway - plant (ko04016)	--	--	--	--	S	Function unknown	receptor-like protein 14 isoform X1 [Medicago truncatula]
MS.gene072195	[M]	Cell wall/membrane/envelope biogenesis	Molecular Function: protein kinase activity (GO:0004672);; Molecular Function: ATP binding (GO:0005524);; Cellular Component: integral component of membrane (GO:0016021);;	K16224|3.7e-189|boe:106304564|K16224 senescence-induced receptor-like serine/threonine-protein kinase | (RefSeq) senescence-induced receptor-like serine/threonine-protein kinase	MAPK signaling pathway - plant (ko04016);; Plant-pathogen interaction (ko04626)	--	--	Malectin-like domain	Putative leucine-rich repeat receptor-like serine/threonine-protein kinase At2g19230 OS=Arabidopsis thaliana OX=3702 GN=At2g19230 PE=1 SV=3	T	Signal transduction mechanisms	putative leucine-rich repeat receptor-like serine/threonine-protein kinase At2g19230 isoform X2 [Medicago truncatula]
Medicago_sativa_newGene_18097	[C]	Energy production and conversion	Molecular Function: oxidoreductase activity, acting on the aldehyde or oxo group of donors, NAD or NADP as acceptor (GO:0016620);;	K00130|6.4e-23|mtr:MTR_3g078490|K00130 betaine-aldehyde dehydrogenase [EC:1.2.1.8] | (RefSeq) NAD-dependent aldehyde dehydrogenase family protein	Glycine, serine and threonine metabolism (ko00260)	[C]	Energy production and conversion	Aldehyde dehydrogenase family	Betaine aldehyde dehydrogenase 1, chloroplastic OS=Arabidopsis thaliana OX=3702 GN=ALDH10A8 PE=2 SV=1	C	Energy production and conversion	betaine aldehyde dehydrogenase 1, chloroplastic [Medicago truncatula]
MS.gene55099	--	--	--	--	--	--	--	--	--	--	--	hypothetical protein MTR_2g038230 [Medicago truncatula]
MS.gene25955	--	--	--	--	--	--	--	--	--	--	--	hypothetical protein MtrunA17_Chr7g0231041 [Medicago truncatula]
MS.gene72703	[Q]	Secondary metabolites biosynthesis, transport and catabolism	Biological Process: auxin catabolic process (GO:0009852);; Biological Process: auxin homeostasis (GO:0010252);; Molecular Function: gibberellin 3-beta-dioxygenase activity (GO:0016707);; Molecular Function: metal ion binding (GO:0046872);; Molecular Function: indole-3-acetaldehyde oxidase activity (GO:0050302);; Molecular Function: dioxygenase activity (GO:0051213);;	K23947|5.1e-165|mtr:MTR_5g025090|K23947 2-oxoglutarate-dependent dioxygenase [EC:1.14.11.-] | (RefSeq) gibberellin 2-beta-dioxygenase	Tryptophan metabolism (ko00380)	[QR]	Secondary metabolites biosynthesis, transport and catabolism;; General function prediction only	2OG-Fe(II) oxygenase superfamily	2-oxoglutarate-dependent dioxygenase DAO OS=Oryza sativa subsp. indica OX=39946 GN=DAO PE=3 SV=1	S	Function unknown	2-oxoglutarate-dependent dioxygenase DAO [Medicago truncatula]
MS.gene004489	[J]	Translation, ribosomal structure and biogenesis	Molecular Function: translation elongation factor activity (GO:0003746);; Molecular Function: GTPase activity (GO:0003924);; Molecular Function: GTP binding (GO:0005525);; Cellular Component: mitochondrion (GO:0005739);; Biological Process: mitochondrial translational elongation (GO:0070125);;	K02355|0.0e+00|mtr:MTR_2g020660|K02355 elongation factor G | (RefSeq) translation elongation factor EF protein	--	[J]	Translation, ribosomal structure and biogenesis	Elongation factor Tu GTP binding domain	Elongation factor G-1, mitochondrial OS=Arabidopsis thaliana OX=3702 GN=MEFG1 PE=1 SV=1	J	Translation, ribosomal structure and biogenesis	translation elongation factor EF protein [Medicago truncatula]
MS.gene06145	--	--	Biological Process: mRNA 3'-end processing (GO:0031124);;	K14407|4.5e-20|ppp:112291276|K14407 cleavage stimulation factor subunit 2 | (RefSeq) cleavage stimulating factor 64-like isoform X1	mRNA surveillance pathway (ko03015)	--	--	Hinge domain of cleavage stimulation factor subunit 2	Cleavage stimulating factor 64 OS=Arabidopsis thaliana OX=3702 GN=CSTF64 PE=1 SV=1	S	Function unknown	cyclin-K [Medicago truncatula]
MS.gene68892	--	--	Cellular Component: integral component of membrane (GO:0016021);;	--	--	--	--	CemA family	Chloroplast envelope membrane protein OS=Guillardia theta OX=55529 GN=cemA PE=3 SV=1	P	Inorganic ion transport and metabolism	chloroplast envelope membrane protein [Medicago truncatula]
MS.gene69300	[HT]	Coenzyme transport and metabolism;; Signal transduction mechanisms	Molecular Function: protein kinase activity (GO:0004672);; Molecular Function: ATP binding (GO:0005524);; Molecular Function: hydrolase activity (GO:0016787);;	K08869|0.0e+00|mtr:MTR_6g038750|K08869 aarF domain-containing kinase | (RefSeq) unusual kinase, putative	--	[R]	General function prediction only	ABC1 family	Uncharacterized aarF domain-containing protein kinase At1g71810, chloroplastic OS=Arabidopsis thaliana OX=3702 GN=At1g71810 PE=1 SV=1	S	Function unknown	uncharacterized aarF domain-containing protein kinase At1g71810, chloroplastic [Medicago truncatula]
MS.gene76556	--	--	Biological Process: chloroplast organization (GO:0009658);; Cellular Component: chloroplast outer membrane (GO:0009707);;	--	--	--	--	--	Protein CHUP1, chloroplastic OS=Arabidopsis thaliana OX=3702 GN=CHUP1 PE=1 SV=1	S	Function unknown	protein CHUP1, chloroplastic [Medicago truncatula]
MS.gene36450	[G]	Carbohydrate transport and metabolism	Molecular Function: N-acetylglucosaminylphosphatidylinositol deacetylase activity (GO:0000225);; Cellular Component: endoplasmic reticulum (GO:0005783);; Biological Process: GPI anchor biosynthetic process (GO:0006506);; Molecular Function: hydrolase activity, acting on carbon-nitrogen (but not peptide) bonds, in linear amides (GO:0016811);;	K03434|1.1e-134|cam:101500559|K03434 N-acetylglucosaminylphosphatidylinositol deacetylase [EC:3.5.1.89] | (RefSeq) probable N-acetylglucosaminyl-phosphatidylinositol de-N-acetylase	Glycosylphosphatidylinositol (GPI)-anchor biosynthesis (ko00563)	[M]	Cell wall/membrane/envelope biogenesis	GlcNAc-PI de-N-acetylase	--	S	Function unknown	N-acetylglucosaminyl-phosphatidylinositol de-N-acetylase [Medicago truncatula]
MS.gene001138	--	--	Molecular Function: squalene monooxygenase activity (GO:0004506);; Cellular Component: endoplasmic reticulum (GO:0005783);; Cellular Component: integral component of membrane (GO:0016021);; Biological Process: sterol biosynthetic process (GO:0016126);; Molecular Function: flavin adenine dinucleotide binding (GO:0050660);;	K00511|2.3e-95|mtr:MTR_5g030880|K00511 squalene monooxygenase [EC:1.14.14.17] | (RefSeq) squalene epoxidase	Steroid biosynthesis (ko00100);; Sesquiterpenoid and triterpenoid biosynthesis (ko00909)	[I]	Lipid transport and metabolism	Squalene epoxidase	Squalene monooxygenase SE1 OS=Panax ginseng OX=4054 GN=SQE1 PE=2 SV=1	CH	Energy production and conversion;; Coenzyme transport and metabolism	squalene epoxidase [Medicago truncatula]
MS.gene57971	--	--	Molecular Function: growth factor activity (GO:0008083);;	--	--	--	--	--	--	S	Function unknown	uncharacterized protein LOC11440298 [Medicago truncatula]
MS.gene56881	--	--	Biological Process: microtubule-based process (GO:0007017);; Molecular Function: hydrolase activity (GO:0016787);; Cellular Component: dynein complex (GO:0030286);; Molecular Function: dynein intermediate chain binding (GO:0045505);; Molecular Function: dynein light intermediate chain binding (GO:0051959);; Biological Process: positive regulation of ATP-dependent microtubule motor activity, plus-…	K10418|3.1e-32|ini:109154845|K10418 dynein light chain LC8-type | (RefSeq) uncharacterized LOC109154845	--	[Z]	Cytoskeleton	Dynein light chain type 1	--	S	Function unknown	uncharacterized protein LOC25493790 [Medicago truncatula]
MS.gene030121	[E]	Amino acid transport and metabolism	Molecular Function: serine-type carboxypeptidase activity (GO:0004185);; Cellular Component: vacuole (GO:0005773);; Biological Process: proteolysis involved in cellular protein catabolic process (GO:0051603);;	K16297|1.3e-271|mtr:MTR_4g122960|K16297 serine carboxypeptidase-like clade II [EC:3.4.16.-] | (RefSeq) serine carboxypeptidase-like protein	--	[OE]	Posttranslational modification, protein turnover, chaperones;; Amino acid transport and metabolism	Serine carboxypeptidase	Serine carboxypeptidase-like 33 OS=Arabidopsis thaliana OX=3702 GN=SCPL33 PE=2 SV=2	E	Amino acid transport and metabolism	serine carboxypeptidase-like 33 [Medicago truncatula]
MS.gene065400	[F]	Nucleotide transport and metabolism	Molecular Function: nucleoside diphosphate kinase activity (GO:0004550);; Molecular Function: ATP binding (GO:0005524);; Biological Process: purine nucleotide metabolic process (GO:0006163);; Biological Process: GTP biosynthetic process (GO:0006183);; Biological Process: pyrimidine nucleotide metabolic process (GO:0006220);; Biological Process: UTP biosynthetic process (GO:0006228);; Biological P…	K00940|1.4e-56|mtr:MTR_4g104030|K00940 nucleoside-diphosphate kinase [EC:2.7.4.6] | (RefSeq) nucleoside diphosphate kinase-like protein	Purine metabolism (ko00230);; Pyrimidine metabolism (ko00240);; MAPK signaling pathway - plant (ko04016)	[F]	Nucleotide transport and metabolism	Nucleoside diphosphate kinase	Nucleoside diphosphate kinase 2, chloroplastic OS=Pisum sativum OX=3888 GN=NDPK2 PE=1 SV=1	F	Nucleotide transport and metabolism	nucleoside diphosphate kinase 2, chloroplastic [Medicago truncatula]
MS.gene034101	--	--	--	--	--	--	--	VQ motif	VQ motif-containing protein 11 OS=Arabidopsis thaliana OX=3702 GN=VQ11 PE=1 SV=1	S	Function unknown	VQ motif-containing protein 11 [Medicago truncatula]
MS.gene27551	[M]	Cell wall/membrane/envelope biogenesis	Molecular Function: oxidoreductase activity (GO:0016491);; Molecular Function: oxidoreductase activity, acting on the CH-OH group of donors, NAD or NADP as acceptor (GO:0016616);;	K13265|1.0e-134|pvu:PHAVU_008G076700g|K13265 vestitone reductase [EC:1.1.1.348] | (RefSeq) hypothetical protein	Isoflavonoid biosynthesis (ko00943)	[V]	Defense mechanisms	NAD dependent epimerase/dehydratase family	Vestitone reductase OS=Medicago sativa OX=3879 PE=1 SV=1	M	Cell wall/membrane/envelope biogenesis	dihydroflavonol 4-reductase-like protein [Medicago truncatula]
MS.gene011724	--	--	Molecular Function: N-acetyltransferase activity (GO:0008080);; Molecular Function: transferase activity, transferring acyl groups other than amino-acyl groups (GO:0016747);;	--	--	--	--	--	Probable N-acetyltransferase HLS1 OS=Arabidopsis thaliana OX=3702 GN=HLS1 PE=1 SV=1	S	Function unknown	probable N-acetyltransferase HLS1 [Medicago truncatula]
MS.gene67886	[IQR]	Lipid transport and metabolism;; Secondary metabolites biosynthesis, transport and catabolism;; General function prediction only	Molecular Function: molecular_function (GO:0003674);; Molecular Function: catalytic activity (GO:0003824);; Biological Process: biological_process (GO:0008150);; Biological Process: metabolic process (GO:0008152);; Biological Process: response to toxic substance (GO:0009636);; Biological Process: cellular process (GO:0009987);; Biological Process: response to organic substance (GO:0010033);; Mole…	K19329|2.0e-06|smo:SELMODRAFT_228800|K19329 WW domain-containing oxidoreductase | (RefSeq) hypothetical protein	--	[R]	General function prediction only	short chain dehydrogenase	--	S	Function unknown	uncharacterized protein LOC25486347 [Medicago truncatula]
MS.gene018825	--	--	Cellular Component: cellular_component (GO:0005575);; Cellular Component: intracellular (GO:0005622);; Cellular Component: cell (GO:0005623);; Cellular Component: cytoplasm (GO:0005737);; Cellular Component: cytosol (GO:0005829);; Biological Process: transport (GO:0006810);; Biological Process: intracellular protein transport (GO:0006886);; Biological Process: protein localization (GO:0008104);; …	--	--	[R]	General function prediction only	--	Protein ENDOPLASMIC RETICULUM-ARRESTED PEN3 OS=Arabidopsis thaliana OX=3702 GN=EAP3 PE=1 SV=1	S	Function unknown	hypothetical protein MTR_5g093790 [Medicago truncatula]
MS.gene014621	--	--	--	--	--	--	--	Polyketide cyclase / dehydrase and lipid transport	--	S	Function unknown	hypothetical protein TSUD_308080 [Trifolium subterraneum]
MS.gene53998	--	--	Molecular Function: nucleic acid binding (GO:0003676);; Molecular Function: 3-methyl-2-oxobutanoate hydroxymethyltransferase activity (GO:0003864);; Biological Process: DNA integration (GO:0015074);; Biological Process: pantothenate biosynthetic process (GO:0015940);;	--	--	--	--	--	--	--	--	hypothetical protein L195_g029819, partial [Trifolium pratense]
MS.gene24211	--	--	--	--	--	--	--	--	--	--	--	hypothetical protein L195_g052246 [Trifolium pratense]
MS.gene045966	[I]	Lipid transport and metabolism	Molecular Function: methyltransferase activity (GO:0008168);; Molecular Function: cyclopropane-fatty-acyl-phospholipid synthase activity (GO:0008825);; Biological Process: methylation (GO:0032259);;	K00574|1.7e-77|mtr:MTR_1g073700|K00574 cyclopropane-fatty-acyl-phospholipid synthase [EC:2.1.1.79] | (RefSeq) cyclopropane-fatty-acyl-phospholipid synthase	--	--	--	GDSL/SGNH-like Acyl-Esterase family found in Pmr5 and Cas1p	Protein ESKIMO 1 OS=Arabidopsis thaliana OX=3702 GN=ESK1 PE=1 SV=1	M	Cell wall/membrane/envelope biogenesis	uncharacterized protein LOC25484389 [Medicago truncatula]
MS.gene010702	--	--	Biological Process: telomere maintenance (GO:0000723);; Biological Process: double-strand break repair via homologous recombination (GO:0000724);; Cellular Component: nuclear chromosome, telomeric region (GO:0000784);; Molecular Function: damaged DNA binding (GO:0003684);; Molecular Function: single-stranded DNA binding (GO:0003697);; Cellular Component: DNA replication factor A complex (GO:00056…	K07466|9.1e-59|mtr:MTR_8g062030|K07466 replication factor A1 | (RefSeq) replication factor-A carboxy-terminal domain protein	DNA replication (ko03030);; Nucleotide excision repair (ko03420);; Mismatch repair (ko03430);; Homologous recombination (ko03440)	--	--	Domain of unknown function DUF223	--	L	Replication, recombination and repair	replication protein A 70 kDa DNA-binding subunit C [Medicago truncatula]
MS.gene055375	[P]	Inorganic ion transport and metabolism	Molecular Function: ATP binding (GO:0005524);; Cellular Component: plasma membrane (GO:0005886);; Molecular Function: hydrogen-exporting ATPase activity, phosphorylative mechanism (GO:0008553);; Cellular Component: integral component of membrane (GO:0016021);; Molecular Function: ATPase activity (GO:0016887);; Biological Process: regulation of intracellular pH (GO:0051453);; Biological Process: h…	K01535|0.0e+00|mtr:MTR_8g006790|K01535 H+-transporting ATPase [EC:7.1.2.1] | (RefSeq) plasma membrane H+-ATPase	Oxidative phosphorylation (ko00190)	[P]	Inorganic ion transport and metabolism	E1-E2 ATPase	Plasma membrane ATPase 1 OS=Solanum lycopersicum OX=4081 GN=LHA1 PE=2 SV=1	P	Inorganic ion transport and metabolism	plasma membrane ATPase 1 [Medicago truncatula]
MS.gene027505	[D]	Cell cycle control, cell division, chromosome partitioning	Biological Process: double-strand break repair via homologous recombination (GO:0000724);; Biological Process: sister chromatid cohesion (GO:0007062);; Cellular Component: Smc5-Smc6 complex (GO:0030915);;	K22803|1.2e-96|mtr:MTR_5g036370|K22803 structural maintenance of chromosomes protein 5 | (RefSeq) structural maintenance-like chromosomes-protein	--	[BDL]	Chromatin structure and dynamics;; Cell cycle control, cell division, chromosome partitioning;; Replication, recombination and repair	AAA domain	Structural maintenance of chromosomes protein 5 OS=Arabidopsis thaliana OX=3702 GN=SMC5 PE=2 SV=1	D	Cell cycle control, cell division, chromosome partitioning	structural maintenance of chromosomes protein 5 [Medicago truncatula]
MS.gene57779	[O]	Posttranslational modification, protein turnover, chaperones	Molecular Function: serine-type endopeptidase activity (GO:0004252);;	K15333|9.4e-112|nsy:104224633|K15333 tRNA guanosine-2'-O-methyltransferase [EC:2.1.1.34] | (RefSeq) uncharacterized protein LOC104224633	--	--	--	Subtilase family	Subtilisin-like protease SBT2.6 OS=Arabidopsis thaliana OX=3702 GN=SBT2.6 PE=2 SV=1	O	Posttranslational modification, protein turnover, chaperones	subtilisin-like protease SBT2.6 [Medicago truncatula]
MS.gene91325	--	--	Cellular Component: photosystem I (GO:0009522);; Biological Process: photosynthesis (GO:0015979);;	--	--	--	--	Photosystem I reaction centre subunit N (PSAN or PSI-N)	--	S	Function unknown	uncharacterized protein LOC25485324 [Medicago truncatula]
MS.gene038280	--	--	Molecular Function: RNA binding (GO:0003723);;	--	--	--	--	--	--	--	--	RNA recognition motif [Medicago truncatula]
MS.gene61299	[Q]	Secondary metabolites biosynthesis, transport and catabolism	Molecular Function: 1-aminocyclopropane-1-carboxylate oxidase activity (GO:0009815);; Molecular Function: metal ion binding (GO:0046872);; Molecular Function: dioxygenase activity (GO:0051213);;	K24028|5.5e-29|mus:103993175|K24028 salicylic acid 3-hydroxylase [EC:1.14.11.-] | (RefSeq) protein DOWNY MILDEW RESISTANCE 6	--	[QR]	Secondary metabolites biosynthesis, transport and catabolism;; General function prediction only	non-haem dioxygenase in morphine synthesis N-terminal	Probable 2-oxoglutarate-dependent dioxygenase At3g111800 OS=Arabidopsis thaliana OX=3702 GN=At3g11180 PE=2 SV=1	S	Function unknown	2-oxoglutarate-Fe(II) type oxidoreductase hxnY isoform X1 [Medicago truncatula]
MS.gene02692	--	--	Biological Process: formation of cytoplasmic translation initiation complex (GO:0001732);; Molecular Function: translation initiation factor activity (GO:0003743);; Cellular Component: eukaryotic translation initiation factor 3 complex (GO:0005852);; Biological Process: translational initiation (GO:0006413);; Cellular Component: eukaryotic 43S preinitiation complex (GO:0016282);; Molecular Functi…	K03253|0.0e+00|mtr:MTR_3g105430|K03253 translation initiation factor 3 subunit B | (RefSeq) eukaryotic translation initiation factor 3 subunit B	RNA transport (ko03013)	[J]	Translation, ribosomal structure and biogenesis	Eukaryotic translation initiation factor eIF2A	Eukaryotic translation initiation factor 3 subunit B OS=Nicotiana tabacum OX=4097 GN=TIF3B1 PE=2 SV=1	J	Translation, ribosomal structure and biogenesis	eukaryotic translation initiation factor 3 subunit B [Medicago truncatula]
MS.gene059873	--	--	--	--	--	--	--	--	--	S	Function unknown	--
MS.gene054961	--	--	Molecular Function: ubiquitin-protein transferase activity (GO:0004842);; Molecular Function: ligase activity (GO:0016874);;	K10260|1.7e-14|ota:OT_ostta09g00430|K10260 F-box and WD-40 domain protein 7 | (RefSeq) WD40/YVTN repeat-like-containing domain	Ubiquitin mediated proteolysis (ko04120)	--	--	U-box domain	U-box domain-containing protein 26 OS=Arabidopsis thaliana OX=3702 GN=PUB26 PE=2 SV=1	S	Function unknown	E3 ubiquitin ligase PUB14 [Medicago truncatula]
MS.gene023781	[R]	General function prediction only	Molecular Function: hydroxyacylglutathione hydrolase activity (GO:0004416);; Biological Process: methylglyoxal catabolic process to D-lactate via S-lactoyl-glutathione (GO:0019243);;	K01069|1.4e-147|mtr:MTR_5g068440|K01069 hydroxyacylglutathione hydrolase [EC:3.1.2.6] | (RefSeq) hydroxyacylglutathione hydrolase	Pyruvate metabolism (ko00620)	[R]	General function prediction only	Hydroxyacylglutathione hydrolase C-terminus	Hydroxyacylglutathione hydrolase cytoplasmic OS=Arabidopsis thaliana OX=3702 GN=GLX2-2 PE=1 SV=2	S	Function unknown	hydroxyacylglutathione hydrolase cytoplasmic [Medicago truncatula]
MS.gene21425	--	--	Cellular Component: nucleosome (GO:0000786);; Molecular Function: DNA binding (GO:0003677);; Cellular Component: nucleus (GO:0005634);; Biological Process: nucleosome assembly (GO:0006334);; Molecular Function: protein heterodimerization activity (GO:0046982);;	K11252|4.7e-57|mtr:MTR_1g492910|K11252 histone H2B | (RefSeq) core histone H2A/H2B/H3/H4	--	[B]	Chromatin structure and dynamics	Core histone H2A/H2B/H3/H4	Probable histone H2B.1 OS=Medicago truncatula OX=3880 PE=3 SV=3	B	Chromatin structure and dynamics	probable histone H2B.3 [Medicago truncatula]
MS.gene92134	--	--	--	--	--	--	--	--	--	--	--	hypothetical protein MTR_8g464080 [Medicago truncatula]
MS.gene072746	--	--	Molecular Function: protein kinase activity (GO:0004672);; Molecular Function: ATP binding (GO:0005524);; Cellular Component: cytoplasm (GO:0005737);; Biological Process: signal transduction (GO:0007165);;	--	--	[T]	Signal transduction mechanisms	Protein of unknown function (DUF1221)	--	T	Signal transduction mechanisms	putative protein kinase TKL-Gdt family [Medicago truncatula]
MS.gene55775	--	--	--	K15119|1.5e-08|obr:102718132|K15119 solute carrier family 25, member 39/40 | (RefSeq) mitochondrial carrier protein MTM1-like	--	--	--	--	--	S	Function unknown	putative cysteine alpha-hairpin motif superfamily [Medicago truncatula]
Medicago_sativa_newGene_9140	--	--	--	K20296|1.4e-06|mtr:MTR_1g087100|K20296 vacuolar protein sorting-associated protein 51 | (RefSeq) transport complex protein	--	--	--	--	--	--	--	--
MS.gene89701	--	--	Cellular Component: plasma membrane (GO:0005886);; Cellular Component: membrane (GO:0016020);; Molecular Function: kinase activity (GO:0016301);;	--	--	--	--	--	Probable membrane-associated kinase regulator 2 OS=Arabidopsis thaliana OX=3702 GN=MAKR2 PE=2 SV=1	S	Function unknown	probable membrane-associated kinase regulator 2 [Medicago truncatula]
MS.gene015597	--	--	Cellular Component: integral component of membrane (GO:0016021);;	--	--	--	--	Late embryogenesis abundant protein	--	--	--	uncharacterized protein LOC11414391 [Medicago truncatula]
MS.gene89637	--	--	Cellular Component: integral component of membrane (GO:0016021);; Molecular Function: hydrolase activity (GO:0016787);;	K03686|1.3e-08|pda:103708048|K03686 molecular chaperone DnaJ | (RefSeq) uncharacterized protein LOC103708048	--	[S]	Function unknown	Protein of unknown function (DUF726)	--	S	Function unknown	transmembrane and coiled-coil domain-containing protein 4 isoform X1 [Medicago truncatula]
MS.gene03330	--	--	Molecular Function: UDP-glycosyltransferase activity (GO:0008194);; Cellular Component: intracellular membrane-bounded organelle (GO:0043231);;	K23260|6.1e-59|cam:101489464|K23260 scopoletin glucosyltransferase [EC:2.4.1.128] | (RefSeq) UGT73F5; UDP-glucose flavonoid 3-O-glucosyltransferase 7	Phenylpropanoid biosynthesis (ko00940)	--	--	--	Soyasapogenol B glucuronide galactosyltransferase OS=Glycine max OX=3847 GN=GmSGT2 PE=1 SV=1	S	Function unknown	scopoletin glucosyltransferase [Medicago truncatula]
MS.gene72801	--	--	Biological Process: signal transduction (GO:0007165);; Molecular Function: ADP binding (GO:0043531);;	--	--	--	--	Leucine rich repeat	--	S	Function unknown	TMV resistance protein N [Cajanus cajan]
MS.gene36845	--	--	Molecular Function: molecular_function (GO:0003674);; Molecular Function: catalytic activity (GO:0003824);; Molecular Function: histone deacetylase activity (GO:0004407);; Cellular Component: cellular_component (GO:0005575);; Cellular Component: intracellular (GO:0005622);; Cellular Component: cell (GO:0005623);; Cellular Component: nucleus (GO:0005634);; Cellular Component: cytoplasm (GO:0005737…	K11406|2.6e-19|cam:101488469|K11406 histone deacetylase 4/5 [EC:3.5.1.98] | (RefSeq) histone deacetylase 5-like	--	--	--	--	--	BQ	Chromatin structure and dynamics;; Secondary metabolites biosynthesis, transport and catabolism	histone deacetylase 5-like [Cicer arietinum]
MS.gene50551	--	--	Molecular Function: molecular_function (GO:0003674);; Molecular Function: transcription factor activity, sequence-specific DNA binding (GO:0003700);; Biological Process: regulation of transcription, DNA-templated (GO:0006355);; Biological Process: biological_process (GO:0008150);; Biological Process: regulation of biosynthetic process (GO:0009889);; Biological Process: regulation of gene expressi…	--	--	--	--	--	--	S	Function unknown	protein indeterminate-domain 12 [Medicago truncatula]
MS.gene83927	--	--	Molecular Function: DNA binding (GO:0003677);; Molecular Function: transcription factor activity, sequence-specific DNA binding (GO:0003700);; Cellular Component: nucleus (GO:0005634);;	--	--	--	--	AP2 domain	Ethylene-responsive transcription factor-like protein At4g13040 OS=Arabidopsis thaliana OX=3702 GN=At4g13040 PE=2 SV=2	K	Transcription	ethylene-responsive transcription factor-like protein At4g13040 isoform X1 [Medicago truncatula]
MS.gene39658	[I]	Lipid transport and metabolism	Molecular Function: iron ion binding (GO:0005506);; Biological Process: lipid biosynthetic process (GO:0008610);; Molecular Function: octadecanal decarbonylase activity (GO:0009924);; Cellular Component: membrane (GO:0016020);; Cellular Component: integral component of membrane (GO:0016021);; Molecular Function: oxidoreductase activity (GO:0016491);; Molecular Function: aldehyde oxygenase (deform…	K15404|0.0e+00|mtr:MTR_8g009590|K15404 aldehyde decarbonylase [EC:4.1.99.5] | (RefSeq) fatty acid hydroxylase superfamily protein	Cutin, suberine and wax biosynthesis (ko00073)	--	--	WAX2 C-terminal domain	Very-long-chain aldehyde decarbonylase CER1 OS=Arabidopsis thaliana OX=3702 GN=CER1 PE=1 SV=1	S	Function unknown	protein ECERIFERUM 1 [Medicago truncatula]
MS.gene037819	[G]	Carbohydrate transport and metabolism	Molecular Function: pectate lyase activity (GO:0030570);; Biological Process: pectin catabolic process (GO:0045490);; Molecular Function: metal ion binding (GO:0046872);;	K01728|5.4e-178|mtr:MTR_3g075320|K01728 pectate lyase [EC:4.2.2.2] | (RefSeq) pectate lyase family protein	Pentose and glucuronate interconversions (ko00040)	--	--	Pectate lyase	Probable pectate lyase 18 OS=Arabidopsis thaliana OX=3702 GN=At4g24780 PE=2 SV=2	G	Carbohydrate transport and metabolism	probable pectate lyase 18, partial [Medicago truncatula]
MS.gene20505	--	--	Cellular Component: integral component of membrane (GO:0016021);;	K09422|1.4e-10|rcu:8265812|K09422 transcription factor MYB, plant | (RefSeq) transcription factor DUO1	--	--	--	Plant protein of unknown function	--	S	Function unknown	UPF0481 protein At3g47200 [Medicago truncatula]
MS.gene011551	--	--	--	--	--	--	--	--	--	--	--	hypothetical protein MTR_0378s0020, partial [Medicago truncatula]
MS.gene84132	--	--	Molecular Function: polynucleotide adenylyltransferase activity (GO:0004652);;	K09264|5.0e-13|ghi:107924817|K09264 MADS-box transcription factor, plant | (RefSeq) agamous-like MADS-box protein AGL21	--	[L]	Replication, recombination and repair	Cid1 family poly A polymerase	--	L	Replication, recombination and repair	nucleotidyltransferase [Medicago truncatula]
MS.gene017877	--	--	Biological Process: reproduction (GO:0000003);; Biological Process: developmental process involved in reproduction (GO:0003006);; Molecular Function: molecular_function (GO:0003674);; Molecular Function: nucleic acid binding (GO:0003676);; Molecular Function: RNA binding (GO:0003723);; Molecular Function: structural constituent of ribosome (GO:0003735);; Molecular Function: catalytic activity (GO…	--	--	[R]	General function prediction only	PPR repeat family	Pentatricopeptide repeat-containing protein At2g41720 OS=Arabidopsis thaliana OX=3702 GN=EMB2654 PE=2 SV=1	S	Function unknown	pentatricopeptide repeat-containing protein At2g41720 [Medicago truncatula]
MS.gene073168	[O]	Posttranslational modification, protein turnover, chaperones	Molecular Function: cysteine-type endopeptidase activity (GO:0004197);; Cellular Component: extracellular space (GO:0005615);; Cellular Component: lysosome (GO:0005764);; Biological Process: proteolysis involved in cellular protein catabolic process (GO:0051603);;	K16292|4.5e-100|vvi:100247167|K16292 KDEL-tailed cysteine endopeptidase [EC:3.4.22.-] | (RefSeq) senescence-specific cysteine protease SAG39	--	[O]	Posttranslational modification, protein turnover, chaperones	Papain family cysteine protease	Senescence-specific cysteine protease SAG39 OS=Oryza sativa subsp. indica OX=39946 GN=OsI_14861 PE=3 SV=1	O	Posttranslational modification, protein turnover, chaperones	zingipain-2 [Medicago truncatula]
MS.gene011925	--	--	Cellular Component: integral component of membrane (GO:0016021);;	K23678|4.5e-211|mtr:MTR_8g078250|K23678 solute carrier family 66 (lysosomal lysine-arginine transporter), member 1 | (RefSeq) PQ-loop protein/transmembrane family protein	--	[S]	Function unknown	PQ loop repeat	--	S	Function unknown	lysosomal amino acid transporter 1 isoform X1 [Medicago truncatula]
MS.gene000957	[P]	Inorganic ion transport and metabolism	Molecular Function: potassium ion transmembrane transporter activity (GO:0015079);; Cellular Component: integral component of membrane (GO:0016021);;	K03549|0.0e+00|mtr:MTR_2g438150|K03549 KUP system potassium uptake protein | (RefSeq) potassium transporter 12	--	--	--	K+ potassium transporter	Potassium transporter 10 OS=Arabidopsis thaliana OX=3702 GN=POT10 PE=2 SV=2	P	Inorganic ion transport and metabolism	potassium transporter 10 isoform X1 [Medicago truncatula]
MS.gene067756	--	--	Biological Process: flower development (GO:0009908);; Biological Process: cell differentiation (GO:0030154);;	K20283|8.2e-09|pop:18098881|K20283 golgin subfamily A member 4 | (RefSeq) uncharacterized protein LOC18098881	--	--	--	Frigida-like protein	--	S	Function unknown	spindle pole body component 110 [Medicago truncatula]
MS.gene24039	--	--	--	--	--	--	--	--	--	--	--	acanthoscurrin-1 [Medicago truncatula]
MS.gene32483	--	--	Biological Process: telomere maintenance (GO:0000723);; Biological Process: double-strand break repair via homologous recombination (GO:0000724);; Cellular Component: nuclear chromosome, telomeric region (GO:0000784);; Molecular Function: damaged DNA binding (GO:0003684);; Molecular Function: single-stranded DNA binding (GO:0003697);; Cellular Component: DNA replication factor A complex (GO:00056…	--	--	--	--	--	--	L	Replication, recombination and repair	replication factor-A carboxy-terminal domain protein [Medicago truncatula]
MS.gene014413	--	--	--	K12173|8.1e-65|gmx:100794341|K12173 BRCA1-A complex subunit BRE | (RefSeq) BRISC and BRCA1-A complex member 2	Homologous recombination (ko03440)	--	--	Thaumatin family	Thaumatin-like protein 1 OS=Arabidopsis thaliana OX=3702 GN=TLP1 PE=2 SV=1	S	Function unknown	putative thaumatin [Medicago truncatula]
MS.gene73233	--	--	--	--	--	--	--	--	--	S	Function unknown	uncharacterized protein LOC25491537 [Medicago truncatula]
MS.gene85250	[R]	General function prediction only	Molecular Function: chitinase activity (GO:0004568);; Biological Process: carbohydrate metabolic process (GO:0005975);; Biological Process: chitin catabolic process (GO:0006032);; Molecular Function: chitin binding (GO:0008061);; Biological Process: cell wall macromolecule catabolic process (GO:0016998);;	K01183|2.5e-169|mtr:MTR_2g099470|K01183 chitinase [EC:3.2.1.14] | (RefSeq) Chitinase (Class IV) / Hevein	Amino sugar and nucleotide sugar metabolism (ko00520)	[R]	General function prediction only	Chitinase class I	Endochitinase PR4 OS=Phaseolus vulgaris OX=3885 GN=CHI4 PE=2 SV=1	G	Carbohydrate transport and metabolism	class IV chitinase [Medicago sativa]
MS.gene76114	--	--	Biological Process: metal ion transport (GO:0030001);; Molecular Function: metal ion binding (GO:0046872);;	--	--	--	--	Heavy-metal-associated domain	--	S	Function unknown	heavy metal-associated isoprenylated plant protein 33 [Medicago truncatula]
MS.gene33158	[G]	Carbohydrate transport and metabolism	Molecular Function: hydrolase activity, hydrolyzing O-glycosyl compounds (GO:0004553);; Biological Process: carbohydrate metabolic process (GO:0005975);; Molecular Function: chitin binding (GO:0008061);;	K01183|1.2e-169|mtr:MTR_1g013150|K01183 chitinase [EC:3.2.1.14] | (RefSeq) glycoside hydrolase family 18 protein	Amino sugar and nucleotide sugar metabolism (ko00520)	[G]	Carbohydrate transport and metabolism	Glycosyl hydrolases family 18	Class V chitinase CHIT5a OS=Medicago truncatula OX=3880 GN=CHIT5A PE=1 SV=1	G	Carbohydrate transport and metabolism	class V chitinase a protein [Medicago truncatula]
MS.gene022471	--	--	Molecular Function: SNARE binding (GO:0000149);; Molecular Function: molecular_function (GO:0003674);; Molecular Function: soluble NSF attachment protein activity (GO:0005483);; Molecular Function: binding (GO:0005488);; Molecular Function: protein binding (GO:0005515);; Cellular Component: cellular_component (GO:0005575);; Cellular Component: intracellular (GO:0005622);; Cellular Component: cell…	K15296|2.0e-29|lang:109343643|K15296 alpha-soluble NSF attachment protein | (RefSeq) alpha-soluble NSF attachment protein 2-like	--	[U]	Intracellular trafficking, secretion, and vesicular transport	Soluble NSF attachment protein, SNAP	Alpha-soluble NSF attachment protein OS=Vitis vinifera OX=29760 PE=2 SV=1	U	Intracellular trafficking, secretion, and vesicular transport	PREDICTED: alpha-soluble NSF attachment protein 2-like [Lupinus angustifolius]
MS.gene25033	--	--	--	K10663|3.9e-12|aof:109820603|K10663 E3 ubiquitin-protein ligase ATL4 [EC:2.3.2.27] | (RefSeq) RING-H2 finger protein ATL8-like	--	[O]	Posttranslational modification, protein turnover, chaperones	Ring finger domain	RING-H2 finger protein ATL3 OS=Arabidopsis thaliana OX=3702 GN=ATL3 PE=2 SV=1	O	Posttranslational modification, protein turnover, chaperones	putative transcription factor C2H2 family [Medicago truncatula]
MS.gene31726	--	--	Biological Process: intracellular protein transport (GO:0006886);;	K13141|1.9e-138|csat:104745793|K13141 integrator complex subunit 4 | (RefSeq) protein SIEL-like	--	[U]	Intracellular trafficking, secretion, and vesicular transport	VHS domain	TOM1-like protein 9 OS=Arabidopsis thaliana OX=3702 GN=TOL9 PE=1 SV=1	S	Function unknown	TOM1-like protein 9 [Medicago truncatula]
MS.gene91968	--	--	Cellular Component: plasma membrane (GO:0005886);; Biological Process: plant-type secondary cell wall biogenesis (GO:0009834);;	--	--	--	--	Fasciclin domain	Fasciclin-like arabinogalactan protein 7 OS=Arabidopsis thaliana OX=3702 GN=FLA7 PE=2 SV=1	M	Cell wall/membrane/envelope biogenesis	fasciclin-like arabinogalactan protein 7 [Medicago truncatula]
MS.gene054154	--	--	Cellular Component: integral component of membrane (GO:0016021);; Molecular Function: carbohydrate binding (GO:0030246);;	--	--	--	--	--	Protein TRACHEARY ELEMENT DIFFERENTIATION-RELATED 7A OS=Zinnia violacea OX=34245 GN=TED7 PE=2 SV=1	S	Function unknown	proline-rich receptor-like protein kinase PERK1 [Medicago truncatula]
Medicago_sativa_newGene_8617	--	--	--	K20725|6.1e-25|mtr:MTR_1g028910|K20725 MAP kinase substrate 1 | (RefSeq) MKS1-like protein	MAPK signaling pathway - plant (ko04016)	--	--	VQ motif	Protein MKS1 OS=Arabidopsis thaliana OX=3702 GN=MKS1 PE=1 SV=2	S	Function unknown	hypothetical protein MtrunA17_Chr1g0159191 [Medicago truncatula]
MS.gene027771	--	--	Biological Process: ribosomal large subunit export from nucleus (GO:0000055);; Cellular Component: nucleus (GO:0005634);; Cellular Component: cytoplasm (GO:0005737);; Molecular Function: ribosomal large subunit binding (GO:0043023);;	K07562|2.9e-145|mtr:MTR_5g008620|K07562 nonsense-mediated mRNA decay protein 3 | (RefSeq) nonsense-mediated mRNA decay protein	Ribosome biogenesis in eukaryotes (ko03008);; RNA transport (ko03013)	[J]	Translation, ribosomal structure and biogenesis	--	--	J	Translation, ribosomal structure and biogenesis	60S ribosomal export protein NMD3 [Medicago truncatula]
MS.gene24773	--	--	Molecular Function: DNA binding (GO:0003677);; Cellular Component: nucleus (GO:0005634);; Biological Process: regulation of transcription, DNA-templated (GO:0006355);; Biological Process: auxin-activated signaling pathway (GO:0009734);;	K14486|0.0e+00|mtr:MTR_4g124900|K14486 auxin response factor | (RefSeq) auxin response factor 2	Plant hormone signal transduction (ko04075)	--	--	Auxin response factor	Auxin response factor 19 OS=Arabidopsis thaliana OX=3702 GN=ARF19 PE=1 SV=2	K	Transcription	auxin response factor 19 isoform X1 [Medicago truncatula]
MS.gene99061	--	--	Cellular Component: integral component of membrane (GO:0016021);; Molecular Function: protein-cysteine S-palmitoyltransferase activity (GO:0019706);;	K20028|7.5e-120|pvu:PHAVU_010G083900g|K20028 palmitoyltransferase ZDHHC2/15/20 [EC:2.3.1.225] | (RefSeq) hypothetical protein	--	[R]	General function prediction only	DHHC palmitoyltransferase	Probable protein S-acyltransferase 14 OS=Arabidopsis thaliana OX=3702 GN=PAT14 PE=2 SV=1	S	Function unknown	putative S-acyltransferase [Trifolium pratense]
MS.gene64614	--	--	Molecular Function: nucleic acid binding (GO:0003676);; Molecular Function: endonuclease activity (GO:0004519);; Biological Process: DNA catabolic process (GO:0006308);;	--	--	--	--	S1/P1 Nuclease	Endonuclease 2 OS=Arabidopsis thaliana OX=3702 GN=ENDO2 PE=1 SV=1	S	Function unknown	endonuclease 2 [Medicago truncatula]
MS.gene024291	--	--	Cellular Component: integral component of membrane (GO:0016021);;	--	--	--	--	Protein of unknown function (DUF677)	UPF0496 protein At3g19330 OS=Arabidopsis thaliana OX=3702 GN=At3g19330 PE=2 SV=2	S	Function unknown	UPF0496 protein At3g19330 [Medicago truncatula]
MS.gene59245	--	--	Biological Process: protein transport (GO:0015031);; Cellular Component: integral component of membrane (GO:0016021);; Biological Process: vesicle-mediated transport (GO:0016192);;	--	--	[U]	Intracellular trafficking, secretion, and vesicular transport	Got1/Sft2-like family	--	U	Intracellular trafficking, secretion, and vesicular transport	vesicle transport protein SFT2B [Medicago truncatula]
MS.gene33418	--	--	Cellular Component: apoplast (GO:0048046);;	K01870|6.8e-41|csat:104723377|K01870 isoleucyl-tRNA synthetase [EC:6.1.1.5] | (RefSeq) isoleucine--tRNA ligase, chloroplastic/mitochondrial-like	Aminoacyl-tRNA biosynthesis (ko00970)	--	--	Dirigent-like protein	Dirigent protein 19 OS=Arabidopsis thaliana OX=3702 GN=DIR19 PE=2 SV=1	S	Function unknown	dirigent protein 19 [Medicago truncatula]
MS.gene38290	--	--	Molecular Function: DNA binding (GO:0003677);; Cellular Component: host cell nucleus (GO:0042025);;	--	--	[KB]	Transcription;; Chromatin structure and dynamics	Methyl-CpG binding domain	Methyl-CpG-binding domain-containing protein 7 OS=Arabidopsis thaliana OX=3702 GN=MBD7 PE=1 SV=1	S	Function unknown	methyl-CpG binding domain-containing protein 7-like [Trifolium pratense]
MS.gene76204	--	--	Molecular Function: DNA binding (GO:0003677);; Cellular Component: nucleus (GO:0005634);;	--	--	--	--	--	--	--	--	uncharacterized protein LOC25485600 [Medicago truncatula]
MS.gene68664	--	--	Molecular Function: ribonuclease P activity (GO:0004526);;	K18213|1.3e-160|cam:101488340|K18213 proteinaceous RNase P [EC:3.1.26.5] | (RefSeq) proteinaceous RNase P 2	RNA transport (ko03013)	[R]	General function prediction only	Pentacotripeptide-repeat region of PRORP	Proteinaceous RNase P 2 OS=Arabidopsis thaliana OX=3702 GN=PRORP2 PE=1 SV=1	V	Defense mechanisms	putative ribonuclease P [Medicago truncatula]
MS.gene91928	--	--	Molecular Function: transmembrane receptor protein serine/threonine kinase activity (GO:0004675);; Molecular Function: ATP binding (GO:0005524);; Cellular Component: plasma membrane (GO:0005886);; Biological Process: protein phosphorylation (GO:0006468);;	K13430|1.8e-29|egu:105034278|K13430 serine/threonine-protein kinase PBS1 [EC:2.7.11.1] | (RefSeq) serine/threonine-protein kinase PBS1	Plant-pathogen interaction (ko04626)	[T]	Signal transduction mechanisms	Protein tyrosine and serine/threonine kinase	Probable serine/threonine-protein kinase PBL6 OS=Arabidopsis thaliana OX=3702 GN=PBL6 PE=2 SV=1	T	Signal transduction mechanisms	Serine/Threonine-kinase rlckvii-like protein, putative [Medicago truncatula]
MS.gene23582	--	--	Molecular Function: RNA binding (GO:0003723);; Cellular Component: nucleus (GO:0005634);; Cellular Component: cytoplasm (GO:0005737);; Biological Process: mRNA processing (GO:0006397);; Molecular Function: poly(A) binding (GO:0008143);; Biological Process: regulation of mRNA stability (GO:0043488);; Biological Process: negative regulation of mRNA polyadenylation (GO:1900364);;	K14396|4.2e-12|oeu:111369568|K14396 polyadenylate-binding protein 2 | (RefSeq) polyadenylate-binding protein 2-like	mRNA surveillance pathway (ko03015)	[A]	RNA processing and modification	RNA recognition motif. (a.k.a. RRM, RBD, or RNP domain)	--	S	Function unknown	uncharacterized protein LOC11446344 [Medicago truncatula]
MS.gene56762	--	--	--	--	--	--	--	--	--	S	Function unknown	--
MS.gene54886	--	--	--	--	--	--	--	Domain of unknown function (DUF4283)	--	--	--	DUF4283 domain protein [Medicago truncatula]
MS.gene39385	--	--	Molecular Function: polygalacturonase activity (GO:0004650);; Cellular Component: extracellular region (GO:0005576);; Biological Process: carbohydrate metabolic process (GO:0005975);; Biological Process: cell wall organization (GO:0071555);;	K01184|2.7e-40|mtr:MTR_8g008700|K01184 polygalacturonase [EC:3.2.1.15] | (RefSeq) polygalacturonase	Pentose and glucuronate interconversions (ko00040)	--	--	Glycosyl hydrolases family 28	Probable polygalacturonase At3g15720 OS=Arabidopsis thaliana OX=3702 GN=At3g15720 PE=3 SV=1	M	Cell wall/membrane/envelope biogenesis	polygalacturonase [Medicago truncatula]
MS.gene030755	[J]	Translation, ribosomal structure and biogenesis	Biological Process: maturation of SSU-rRNA (GO:0030490);;	K09140|1.2e-152|mtr:MTR_8g091510|K09140 pre-rRNA-processing protein TSR3 | (RefSeq) ribosome biogenesis protein, putative	--	[S]	Function unknown	Ribosome biogenesis protein, C-terminal	--	S	Function unknown	ribosome biogenesis protein TSR3 homolog [Medicago truncatula]
Medicago_sativa_newGene_14429	--	--	Biological Process: signal transduction (GO:0007165);; Molecular Function: ADP binding (GO:0043531);;	--	--	--	--	--	--	--	--	putative leucine-rich repeat domain, L domain-containing protein [Medicago truncatula]
MS.gene67978	--	--	Molecular Function: nucleic acid binding (GO:0003676);; Biological Process: DNA integration (GO:0015074);; Molecular Function: transferase activity (GO:0016740);;	--	--	--	--	--	--	--	--	Peptidase aspartic, catalytic; Polynucleotidyl transferase, Ribonuclease H fold [Medicago truncatula]
MS.gene072999	--	--	Cellular Component: nucleolus (GO:0005730);;	K13120|6.8e-47|mtr:MTR_3g108730|K13120 protein FAM32A | (RefSeq) 7-dehydrocholesterol reductase	--	[S]	Function unknown	Eukaryotic family of unknown function (DUF1754)	--	S	Function unknown	protein FAM32A [Medicago truncatula]
MS.gene32746	--	--	Molecular Function: zinc ion binding (GO:0008270);;	K23541|4.7e-151|pda:103710599|K23541 Ca2+/H+ antiporter, TMEM165/GDT1 family | (RefSeq) pentatricopeptide repeat-containing protein At5g04780, mitochondrial-like	--	[R]	General function prediction only	PPR repeat family	Pentatricopeptide repeat-containing protein At4g33170 OS=Arabidopsis thaliana OX=3702 GN=PCMP-H53 PE=3 SV=1	S	Function unknown	putative tetratricopeptide-like helical domain, DYW domain-containing protein [Medicago truncatula]
MS.gene006416	[J]	Translation, ribosomal structure and biogenesis	Molecular Function: structural constituent of ribosome (GO:0003735);; Biological Process: translation (GO:0006412);; Cellular Component: cytosolic small ribosomal subunit (GO:0022627);;	K02984|1.2e-115|mtr:MTR_1g103100|K02984 small subunit ribosomal protein S3Ae | (RefSeq) 40S ribosomal protein S3a-1	Ribosome (ko03010)	[J]	Translation, ribosomal structure and biogenesis	Ribosomal S3Ae family	40S ribosomal protein S3a OS=Cicer arietinum OX=3827 PE=2 SV=1	S	Function unknown	hypothetical protein C1H46_017467 [Malus baccata]
MS.gene86344	--	--	Molecular Function: cysteine-type endopeptidase inhibitor activity (GO:0004869);;	--	--	--	--	--	--	--	--	uncharacterized protein LOC11415634 [Medicago truncatula]
MS.gene87144	[G]	Carbohydrate transport and metabolism	Molecular Function: glucose-6-phosphate dehydrogenase activity (GO:0004345);; Biological Process: glucose metabolic process (GO:0006006);; Biological Process: pentose-phosphate shunt (GO:0006098);; Molecular Function: NADP binding (GO:0050661);;	K00036|8.1e-304|mtr:MTR_7g037440|K00036 glucose-6-phosphate 1-dehydrogenase [EC:1.1.1.49 1.1.1.363] | (RefSeq) glucose-6-phosphate 1-dehydrogenase	Pentose phosphate pathway (ko00030);; Glutathione metabolism (ko00480);; Carbon metabolism (ko01200)	[G]	Carbohydrate transport and metabolism	Glucose-6-phosphate dehydrogenase, C-terminal domain	Glucose-6-phosphate 1-dehydrogenase, cytoplasmic isoform OS=Medicago sativa OX=3879 PE=2 SV=1	G	Carbohydrate transport and metabolism	glucose-6-phosphate 1-dehydrogenase, cytoplasmic isoform [Medicago truncatula]
MS.gene70864	--	--	Molecular Function: DNA binding (GO:0003677);; Molecular Function: transcription factor activity, sequence-specific DNA binding (GO:0003700);; Cellular Component: nucleus (GO:0005634);;	K09286|1.6e-08|mtr:MTR_5g085125|K09286 EREBP-like factor | (RefSeq) AP2 domain class transcription factor	--	--	--	--	Ethylene-responsive transcription factor 3 OS=Arabidopsis thaliana OX=3702 GN=ERF3 PE=1 SV=1	--	--	ethylene-responsive transcription factor 3 [Medicago truncatula]
Medicago_sativa_newGene_6002	--	--	Cellular Component: integral component of membrane (GO:0016021);;	--	--	--	--	Plant protein of unknown function	UPF0481 protein At3g47200 OS=Arabidopsis thaliana OX=3702 GN=At3g47200 PE=2 SV=1	--	--	UPF0481 protein At3g47200 [Medicago truncatula]
MS.gene53853	[K]	Transcription	--	K17618|1.1e-07|obr:102712591|K17618 ubiquitin-like domain-containing CTD phosphatase 1 [EC:3.1.3.16] | (RefSeq) ubiquitin-like domain-containing CTD phosphatase	--	--	--	NLI interacting factor-like phosphatase	--	S	Function unknown	ubiquitin-like domain-containing CTD phosphatase 1 isoform X2 [Medicago truncatula]
MS.gene056687	[G]	Carbohydrate transport and metabolism	Molecular Function: sugar:proton symporter activity (GO:0005351);; Cellular Component: integral component of plasma membrane (GO:0005887);; Biological Process: glucose import (GO:0046323);;	K08150|7.3e-66|nnu:104586093|K08150 MFS transporter, SP family, solute carrier family 2 (myo-inositol transporter), member 13 | (RefSeq) inositol transporter 1	--	[R]	General function prediction only	Sugar (and other) transporter	Polyol transporter 5 OS=Arabidopsis thaliana OX=3702 GN=PLT5 PE=1 SV=2	G	Carbohydrate transport and metabolism	polyol transporter 5 [Medicago truncatula]
MS.gene09863	[T]	Signal transduction mechanisms	Biological Process: regulation of pH (GO:0006885);; Cellular Component: endomembrane system (GO:0012505);; Molecular Function: solute:proton antiporter activity (GO:0015299);; Biological Process: monovalent inorganic cation transport (GO:0015672);; Cellular Component: integral component of membrane (GO:0016021);;	--	--	[P]	Inorganic ion transport and metabolism	Sodium/hydrogen exchanger family	Cation/H(+) antiporter 20 OS=Arabidopsis thaliana OX=3702 GN=CHX20 PE=2 SV=1	P	Inorganic ion transport and metabolism	cation/H(+) antiporter 20 [Medicago truncatula]
MS.gene064383	--	--	Biological Process: telomere maintenance (GO:0000723);; Molecular Function: DNA helicase activity (GO:0003678);; Molecular Function: ATP binding (GO:0005524);; Biological Process: DNA repair (GO:0006281);; Biological Process: DNA recombination (GO:0006310);;	--	--	--	--	--	--	L	Replication, recombination and repair	ATP-dependent DNA helicase PIF1 [Trifolium pratense]
MS.gene49310	--	--	Molecular Function: protein binding (GO:0005515);; Cellular Component: cellular_component (GO:0005575);; Cellular Component: cell (GO:0005623);; Cellular Component: cilium (GO:0005929);; Biological Process: organelle organization (GO:0006996);; Biological Process: biological_process (GO:0008150);; Biological Process: regulation of signal transduction (GO:0009966);; Biological Process: negative re…	--	--	[Z]	Cytoskeleton	Tetratricopeptide repeat	Protein KINESIN LIGHT CHAIN-RELATED 2 OS=Arabidopsis thaliana OX=3702 GN=KLCR2 PE=1 SV=1	S	Function unknown	protein KINESIN LIGHT CHAIN-RELATED 2 [Medicago truncatula]
MS.gene03474	--	--	Molecular Function: UDP-glycosyltransferase activity (GO:0008194);; Molecular Function: soyasaponin III rhamnosyltransferase activity (GO:0102241);;	K18823|1.5e-192|cam:101505804|K18823 soyasaponin III rhamnosyltransferase [EC:2.4.1.273] | (RefSeq) UGT91H8; soyasaponin III rhamnosyltransferase	--	[GC]	Carbohydrate transport and metabolism;; Energy production and conversion	UDP-glucoronosyl and UDP-glucosyl transferase	Soyasaponin III rhamnosyltransferase OS=Glycine max OX=3847 GN=GmSGT3 PE=1 SV=1	S	Function unknown	soyasaponin III rhamnosyltransferase-like [Medicago truncatula]
MS.gene046597	--	--	Cellular Component: mitochondrion (GO:0005739);;	--	--	--	--	--	--	S	Function unknown	hypothetical protein [Vicia faba]
MS.gene29675	--	--	Molecular Function: triglyceride lipase activity (GO:0004806);;	K00679|5.9e-48|cic:CICLE_v10027727mg|K00679 phospholipid:diacylglycerol acyltransferase [EC:2.3.1.158] | (RefSeq) hypothetical protein	Glycerolipid metabolism (ko00561)	--	--	GDSL-like Lipase/Acylhydrolase	GDSL esterase/lipase At2g40250 OS=Arabidopsis thaliana OX=3702 GN=At2g40250 PE=2 SV=1	S	Function unknown	GDSL esterase/lipase At2g40250 [Medicago truncatula]
MS.gene74481	--	--	Cellular Component: cytoplasm (GO:0005737);; Biological Process: protein import into nucleus (GO:0006606);; Cellular Component: host cell nucleus (GO:0042025);; Molecular Function: nuclear import signal receptor activity (GO:0061608);;	K15042|8.3e-124|lang:109362799|K15042 importin subunit alpha-6/7 | (RefSeq) importin subunit alpha-2-like	--	[U]	Intracellular trafficking, secretion, and vesicular transport	Armadillo/beta-catenin-like repeat	Importin subunit alpha-1 OS=Arabidopsis thaliana OX=3702 GN=IMPA1 PE=1 SV=2	U	Intracellular trafficking, secretion, and vesicular transport	importin subunit alpha-1-like protein [Trifolium pratense]
MS.gene066497	[ET]	Amino acid transport and metabolism;; Signal transduction mechanisms	Cellular Component: plasma membrane (GO:0005886);; Molecular Function: ligand-gated ion channel activity (GO:0015276);; Cellular Component: integral component of membrane (GO:0016021);; Molecular Function: signaling receptor activity (GO:0038023);;	K05387|0.0e+00|mtr:MTR_8g073490|K05387 glutamate receptor, ionotropic, plant | (RefSeq) glutamate receptor 3.2	--	[PET]	Inorganic ion transport and metabolism;; Amino acid transport and metabolism;; Signal transduction mechanisms	Receptor family ligand binding region	Glutamate receptor 3.3 OS=Arabidopsis thaliana OX=3702 GN=GLR3.3 PE=1 SV=1	U	Intracellular trafficking, secretion, and vesicular transport	glutamate receptor 3.6 [Medicago truncatula]
MS.gene046757	--	--	Molecular Function: kinase activity (GO:0016301);; Molecular Function: polysaccharide binding (GO:0030247);;	--	--	--	--	Wall-associated receptor kinase galacturonan-binding	--	--	--	wall-associated receptor kinase galacturonan-binding protein [Medicago truncatula]
MS.gene034837	--	--	--	--	--	--	--	--	--	S	Function unknown	putative pectinesterase inhibitor domain-containing protein [Medicago truncatula]
MS.gene055235	[T]	Signal transduction mechanisms	Biological Process: defense response to oomycetes (GO:0002229);; Molecular Function: transmembrane receptor protein serine/threonine kinase activity (GO:0004675);; Molecular Function: ATP binding (GO:0005524);; Cellular Component: plasma membrane (GO:0005886);; Biological Process: defense response (GO:0006952);; Cellular Component: integral component of membrane (GO:0016021);; Molecular Function:…	K01176|9.8e-68|sbi:8065370|K01176 alpha-amylase [EC:3.2.1.1] | (RefSeq) alpha-amylase isozyme 2A	Starch and sucrose metabolism (ko00500)	--	--	Legume lectin domain	L-type lectin-domain containing receptor kinase IV.1 OS=Arabidopsis thaliana OX=3702 GN=LECRK41 PE=2 SV=1	T	Signal transduction mechanisms	L-type lectin-domain containing receptor kinase IV.1 isoform X1 [Medicago truncatula]
MS.gene017897	[O]	Posttranslational modification, protein turnover, chaperones	Molecular Function: metalloendopeptidase activity (GO:0004222);; Cellular Component: mitochondrion (GO:0005739);; Biological Process: peptide catabolic process (GO:0043171);; Molecular Function: metal ion binding (GO:0046872);; Biological Process: proteolysis involved in cellular protein catabolic process (GO:0051603);;	K01408|2.6e-192|mtr:MTR_7g091590|K01408 insulysin [EC:3.4.24.56] | (RefSeq) insulin-degrading enzyme	--	[O]	Posttranslational modification, protein turnover, chaperones	Insulinase (Peptidase family M16)	Insulin-degrading enzyme-like 1, peroxisomal OS=Arabidopsis thaliana OX=3702 GN=PXM16 PE=2 SV=1	O	Posttranslational modification, protein turnover, chaperones	insulin-degrading enzyme-like 1, peroxisomal isoform X2 [Medicago truncatula]
MS.gene20098	[M]	Cell wall/membrane/envelope biogenesis	Molecular Function: transmembrane receptor protein serine/threonine kinase activity (GO:0004675);; Molecular Function: ATP binding (GO:0005524);; Cellular Component: plasma membrane (GO:0005886);; Biological Process: protein phosphorylation (GO:0006468);; Cellular Component: integral component of membrane (GO:0016021);;	K13416|5.9e-44|pavi:110767062|K13416 brassinosteroid insensitive 1-associated receptor kinase 1 [EC:2.7.10.1 2.7.11.1] | (RefSeq) BRASSINOSTEROID INSENSITIVE 1-associated receptor kinase 1-like	MAPK signaling pathway - plant (ko04016);; Plant hormone signal transduction (ko04075);; Plant-pathogen interaction (ko04626)	--	--	Protein tyrosine and serine/threonine kinase	Probable LRR receptor-like serine/threonine-protein kinase At1g53430 OS=Arabidopsis thaliana OX=3702 GN=At1g53430 PE=1 SV=1	S	Function unknown	LRR receptor-like serine/threonine-protein kinase GSO1 [Medicago truncatula]
MS.gene029586	--	--	Cellular Component: endoplasmic reticulum membrane (GO:0005789);; Cellular Component: integral component of membrane (GO:0016021);;	K20723|2.1e-89|mtr:MTR_1g107445|K20723 reticulon-3 | (RefSeq) reticulon-like protein B2	--	[U]	Intracellular trafficking, secretion, and vesicular transport	Reticulon	Reticulon-like protein B11 OS=Arabidopsis thaliana OX=3702 GN=RTNLB11 PE=2 SV=1	U	Intracellular trafficking, secretion, and vesicular transport	unknown [Medicago truncatula]
MS.gene37609	[T]	Signal transduction mechanisms	Molecular Function: protein serine/threonine kinase activity (GO:0004674);; Molecular Function: ATP binding (GO:0005524);;	K00924|4.2e-106|ath:AT3G55450|K00924 kinase [EC:2.7.1.-] | (RefSeq) PBL1; PBS1-like 1	--	[T]	Signal transduction mechanisms	Protein kinase domain	Probable serine/threonine-protein kinase PBL3 OS=Arabidopsis thaliana OX=3702 GN=PBL3 PE=1 SV=1	T	Signal transduction mechanisms	probable serine/threonine-protein kinase PBL18 [Medicago truncatula]
MS.gene63327	--	--	Biological Process: gene silencing by RNA (GO:0031047);;	K17046|2.2e-56|ini:109192967|K17046 protein DEK | (RefSeq) factor of DNA methylation 4-like	--	--	--	XH domain	Protein INVOLVED IN DE NOVO 2 OS=Arabidopsis thaliana OX=3702 GN=IDN2 PE=1 SV=1	S	Function unknown	protein INVOLVED IN DE NOVO 2 [Medicago truncatula]
MS.gene017257	--	--	Molecular Function: UDP-glycosyltransferase activity (GO:0008194);; Cellular Component: intracellular membrane-bounded organelle (GO:0043231);; Molecular Function: quercetin 3-O-glucosyltransferase activity (GO:0080043);; Molecular Function: quercetin 7-O-glucosyltransferase activity (GO:0080044);;	K23452|4.8e-66|aly:9329282|K23452 UDP-glucosyltransferase 85A [EC:2.4.1.-] | (RefSeq) UDP-glycosyltransferase 85A2	Zeatin biosynthesis (ko00908)	[GC]	Carbohydrate transport and metabolism;; Energy production and conversion	--	7-deoxyloganetin glucosyltransferase OS=Gardenia jasminoides OX=114476 GN=UGT85A24 PE=1 SV=1	S	Function unknown	7-deoxyloganetin glucosyltransferase [Medicago truncatula]
MS.gene95176	--	--	Cellular Component: chromatin (GO:0000785);; Molecular Function: transcription regulatory region sequence-specific DNA binding (GO:0000976);; Cellular Component: nucleus (GO:0005634);; Biological Process: regulation of transcription, DNA-templated (GO:0006355);; Cellular Component: integral component of membrane (GO:0016021);; Molecular Function: chromatin DNA binding (GO:0031490);; Molecular Fun…	K15601|4.4e-39|mtr:MTR_1g114130|K15601 [histone H3]-dimethyl-L-lysine9 demethylase [EC:1.14.11.65] | (RefSeq) transcription factor jumonji (JmjC) domain protein	--	--	--	--	--	--	--	putative transcription factor C2H2 family [Medicago truncatula]
MS.gene46453	--	--	--	--	--	--	--	--	--	--	--	hypothetical protein MTR_1g054385 [Medicago truncatula]
MS.gene38910	--	--	Biological Process: response to auxin (GO:0009733);;	K07441|6.4e-07|sind:105162010|K07441 beta-1,4-N-acetylglucosaminyltransferase [EC:2.4.1.141] | (RefSeq) UDP-N-acetylglucosamine transferase subunit ALG14 homolog	N-Glycan biosynthesis (ko00510);; Various types of N-glycan biosynthesis (ko00513)	--	--	--	Auxin-responsive protein SAUR78 OS=Arabidopsis thaliana OX=3702 GN=SAUR78 PE=1 SV=1	S	Function unknown	putative small auxin-up RNA [Medicago truncatula]
MS.gene035470	--	--	--	--	--	--	--	--	--	--	--	hypothetical protein MTR_8g106725 [Medicago truncatula]
MS.gene09317	[R]	General function prediction only	Molecular Function: D-xylose 1-dehydrogenase (NADP+) activity (GO:0047837);;	--	--	[GQ]	Carbohydrate transport and metabolism;; Secondary metabolites biosynthesis, transport and catabolism	--	Uncharacterized oxidoreductase At4g09670 OS=Arabidopsis thaliana OX=3702 GN=At4g09670 PE=1 SV=1	S	Function unknown	uncharacterized oxidoreductase At4g09670 [Medicago truncatula]
MS.gene03785	--	--	--	--	--	--	--	--	--	--	--	hypothetical protein MtrunA17_Chr6g0467431 [Medicago truncatula]
MS.gene34924	[Q]	Secondary metabolites biosynthesis, transport and catabolism	Molecular Function: 9-cis-epoxycarotenoid dioxygenase activity (GO:0045549);; Molecular Function: metal ion binding (GO:0046872);;	K09840|2.0e-301|cam:101505040|K09840 9-cis-epoxycarotenoid dioxygenase [EC:1.13.11.51] | (RefSeq) 9-cis-epoxycarotenoid dioxygenase NCED3, chloroplastic-like	Carotenoid biosynthesis (ko00906)	[Q]	Secondary metabolites biosynthesis, transport and catabolism	Retinal pigment epithelial membrane protein	9-cis-epoxycarotenoid dioxygenase NCED2, chloroplastic OS=Solanum lycopersicum OX=4081 GN=NCED2 PE=2 SV=1	Q	Secondary metabolites biosynthesis, transport and catabolism	putative 9-cis-epoxycarotenoid dioxygenase [Medicago truncatula]
Medicago_sativa_newGene_1366	--	--	--	--	--	--	--	--	--	--	--	unknown [Medicago truncatula]
MS.gene020543	[IQ]	Lipid transport and metabolism;; Secondary metabolites biosynthesis, transport and catabolism	Molecular Function: CoA-ligase activity (GO:0016405);;	K01904|1.8e-38|mtr:MTR_1g063120|K01904 4-coumarate--CoA ligase [EC:6.2.1.12] | (RefSeq) 4-coumarate:CoA ligase-like protein	Ubiquinone and other terpenoid-quinone biosynthesis (ko00130);; Phenylpropanoid biosynthesis (ko00940)	[I]	Lipid transport and metabolism	AMP-binding enzyme	4-coumarate--CoA ligase-like 7 OS=Arabidopsis thaliana OX=3702 GN=4CLL7 PE=1 SV=1	IQ	Lipid transport and metabolism;; Secondary metabolites biosynthesis, transport and catabolism	4-coumarate:CoA ligase-like protein [Medicago truncatula]
MS.gene69327	[J]	Translation, ribosomal structure and biogenesis	Molecular Function: structural constituent of ribosome (GO:0003735);; Biological Process: translation (GO:0006412);; Molecular Function: zinc ion binding (GO:0008270);; Cellular Component: cytosolic small ribosomal subunit (GO:0022627);;	K02980|1.3e-29|ccav:112500669|K02980 small subunit ribosomal protein S29e | (RefSeq) 40S ribosomal protein S29	Ribosome (ko03010)	[J]	Translation, ribosomal structure and biogenesis	Ribosomal protein S14p/S29e	40S ribosomal protein S29 OS=Arabidopsis thaliana OX=3702 GN=RPS29A PE=3 SV=2	J	Translation, ribosomal structure and biogenesis	40S ribosomal protein S29 [Medicago truncatula]
MS.gene024652	--	--	Molecular Function: zinc ion binding (GO:0008270);; Molecular Function: ligase activity (GO:0016874);;	K04706|0.0e+00|mtr:MTR_5g009920|K04706 E3 SUMO-protein ligase PIAS1 [EC:2.3.2.-] | (RefSeq) transcription factor-like protein	Ubiquitin mediated proteolysis (ko04120)	[K]	Transcription	MIZ/SP-RING zinc finger	E4 SUMO-protein ligase PIAL2 OS=Arabidopsis thaliana OX=3702 GN=PIAL2 PE=1 SV=1	S	Function unknown	E4 SUMO-protein ligase PIAL2 isoform X2 [Medicago truncatula]
MS.gene59464	--	--	Cellular Component: cytosol (GO:0005829);; Biological Process: chloroplast avoidance movement (GO:0009903);; Biological Process: chloroplast accumulation movement (GO:0009904);;	--	--	--	--	--	WEB family protein At3g51220 OS=Arabidopsis thaliana OX=3702 GN=At3g51220 PE=2 SV=1	S	Function unknown	WEB family protein At3g51220 [Medicago truncatula]
MS.gene019131	--	--	--	K22422|7.4e-32|lja:Lj1g3v4753230.1|K22422 protein downstream neighbor of Son | (RefSeq) Lj1g3v4753230.1; -	--	--	--	--	--	S	Function unknown	hypothetical protein TSUD_340890 [Trifolium subterraneum]
MS.gene038191	--	--	--	--	--	--	--	--	--	--	--	hypothetical protein MTR_5g089580 [Medicago truncatula]
MS.gene63826	[F]	Nucleotide transport and metabolism	Molecular Function: phosphoribosylamine-glycine ligase activity (GO:0004637);; Molecular Function: phosphoribosylformylglycinamidine cyclo-ligase activity (GO:0004641);; Cellular Component: cytosol (GO:0005829);; Biological Process: purine nucleotide biosynthetic process (GO:0006164);; Biological Process: 'de novo' IMP biosynthetic process (GO:0006189);; Biological Process: adenine biosynthetic p…	K01933|1.0e-197|mtr:MTR_8g093860|K01933 phosphoribosylformylglycinamidine cyclo-ligase [EC:6.3.3.1] | (RefSeq) phosphoribosylformylglycinamidine cyclo-ligase	Purine metabolism (ko00230)	[F]	Nucleotide transport and metabolism	AIR synthase related protein, C-terminal domain	Phosphoribosylformylglycinamidine cyclo-ligase, chloroplastic/mitochondrial OS=Vigna unguiculata OX=3917 GN=PUR5 PE=2 SV=1	F	Nucleotide transport and metabolism	phosphoribosylformylglycinamidine cyclo-ligase, chloroplastic/mitochondrial [Medicago truncatula]
MS.gene062308	--	--	--	--	--	--	--	--	--	--	--	hypothetical protein MtrDRAFT_AC150800g44v2 [Medicago truncatula]
MS.gene031179	[D]	Cell cycle control, cell division, chromosome partitioning	Molecular Function: GTP binding (GO:0005525);;	K03978|5.0e-168|mtr:MTR_3g109540|K03978 GTP-binding protein | (RefSeq) ribosome biogenesis GTP-binding protein YsxC	--	[R]	General function prediction only	50S ribosome-binding GTPase	GTP-binding protein At2g22870 OS=Arabidopsis thaliana OX=3702 GN=EMB2001 PE=2 SV=2	S	Function unknown	GTP-binding protein At2g22870 [Medicago truncatula]
Medicago_sativa_newGene_27136	--	--	--	--	--	--	--	--	--	--	--	hypothetical protein MTR_5g038740 [Medicago truncatula]
MS.gene85284	--	--	--	K21842|0.0e+00|mtr:MTR_2g098850|K21842 protein EFR3 | (RefSeq) cyclin-like protein	--	[R]	General function prediction only	--	Protein SEMI-ROLLED LEAF 2 OS=Oryza sativa subsp. japonica OX=39947 GN=SRL2 PE=2 SV=1	S	Function unknown	uncharacterized protein LOC11432930 isoform X1 [Medicago truncatula]
MS.gene003755	--	--	--	--	--	--	--	--	--	S	Function unknown	BTB/POZ domain-containing protein At3g05675 [Medicago truncatula]
MS.gene23538	[P]	Inorganic ion transport and metabolism	Cellular Component: integral component of plasma membrane (GO:0005887);; Molecular Function: ammonium transmembrane transporter activity (GO:0008519);; Biological Process: ammonium transmembrane transport (GO:0072488);;	K03320|3.0e-263|mtr:MTR_7g098930|K03320 ammonium transporter, Amt family | (RefSeq) ammonium transporter 1 protein	--	[P]	Inorganic ion transport and metabolism	Ammonium Transporter Family	Ammonium transporter 1 member 4 OS=Arabidopsis thaliana OX=3702 GN=AMT1-4 PE=1 SV=1	P	Inorganic ion transport and metabolism	ammonium transporter 1 member 4 [Medicago truncatula]
MS.gene039658	[E]	Amino acid transport and metabolism	Molecular Function: peptide:proton symporter activity (GO:0015333);; Cellular Component: integral component of membrane (GO:0016021);; Molecular Function: oligopeptide transmembrane transporter activity (GO:0035673);; Molecular Function: peptide transmembrane transporter activity (GO:1904680);;	K14638|9.3e-137|mtr:MTR_3g014790|K14638 solute carrier family 15 (peptide/histidine transporter), member 3/4 | (RefSeq) peptide/nitrate transporter plant	--	[E]	Amino acid transport and metabolism	POT family	Protein NRT1/ PTR FAMILY 5.4 OS=Arabidopsis thaliana OX=3702 GN=NPF5.4 PE=2 SV=1	E	Amino acid transport and metabolism	protein NRT1/ PTR FAMILY 5.4 [Medicago truncatula]
MS.gene030669	[T]	Signal transduction mechanisms	Cellular Component: cellular_component (GO:0005575);; Cellular Component: intracellular (GO:0005622);; Cellular Component: cell (GO:0005623);; Cellular Component: nucleus (GO:0005634);; Cellular Component: cytoplasm (GO:0005737);; Cellular Component: cytosol (GO:0005829);; Biological Process: response to stress (GO:0006950);; Biological Process: response to oxidative stress (GO:0006979);; Biologi…	K22075|1.1e-36|mdm:103416163|K22075 BolA-like protein 3 | (RefSeq) protein BOLA2	--	[T]	Signal transduction mechanisms	BolA-like protein	Protein BOLA2 OS=Arabidopsis thaliana OX=3702 GN=BOLA2 PE=1 SV=1	T	Signal transduction mechanisms	protein BOLA2 [Medicago truncatula]
MS.gene76047	--	--	Cellular Component: integral component of membrane (GO:0016021);;	--	--	--	--	--	--	--	--	transmembrane protein, putative [Medicago truncatula]
MS.gene09453	--	--	Cellular Component: cellular_component (GO:0005575);; Cellular Component: cell (GO:0005623);; Cellular Component: plasma membrane (GO:0005886);; Cellular Component: cell-cell junction (GO:0005911);; Cellular Component: plasmodesma (GO:0009506);; Cellular Component: membrane (GO:0016020);; Cellular Component: cell junction (GO:0030054);; Cellular Component: cell part (GO:0044464);; Cellular Compon…	--	--	--	--	--	--	--	--	--
MS.gene24645	--	--	Molecular Function: phosphoprotein phosphatase activity (GO:0004721);;	--	--	--	--	NLI interacting factor-like phosphatase	--	S	Function unknown	uncharacterized protein LOC25499383 [Medicago truncatula]
MS.gene022413	--	--	--	--	--	--	--	--	--	L	Replication, recombination and repair	F-box protein At2g35280 [Medicago truncatula]
MS.gene003675	[L]	Replication, recombination and repair	Molecular Function: DNA binding (GO:0003677);; Molecular Function: DNA helicase activity (GO:0003678);; Molecular Function: ATP binding (GO:0005524);; Cellular Component: nucleus (GO:0005634);; Biological Process: DNA replication initiation (GO:0006270);; Cellular Component: MCM complex (GO:0042555);;	K02212|0.0e+00|mtr:MTR_4g071090|K02212 DNA replication licensing factor MCM4 [EC:3.6.4.12] | (RefSeq) minichromosome maintenance (MCM2/3/5) family protein	DNA replication (ko03030)	[L]	Replication, recombination and repair	MCM P-loop domain	DNA replication licensing factor MCM4 OS=Arabidopsis thaliana OX=3702 GN=MCM4 PE=1 SV=1	L	Replication, recombination and repair	putative DNA helicase [Medicago truncatula]
MS.gene009094	--	--	--	--	--	--	--	Protein of unknown function (DUF1645)	--	--	--	uncharacterized protein LOC25501343 [Medicago truncatula]
MS.gene82368	--	--	Molecular Function: molecular_function (GO:0003674);; Molecular Function: transcription factor activity, sequence-specific DNA binding (GO:0003700);; Cellular Component: cellular_component (GO:0005575);; Cellular Component: intracellular (GO:0005622);; Cellular Component: cell (GO:0005623);; Cellular Component: nucleus (GO:0005634);; Biological Process: regulation of transcription, DNA-templated …	--	--	[R]	General function prediction only	C2H2-type zinc finger	Zinc finger protein ZAT9 OS=Arabidopsis thaliana OX=3702 GN=ZAT9 PE=2 SV=1	S	Function unknown	putative transcription factor C2H2 family [Medicago truncatula]
MS.gene41593	--	--	Molecular Function: methyltransferase activity (GO:0008168);; Cellular Component: integral component of membrane (GO:0016021);; Biological Process: methylation (GO:0032259);;	--	--	--	--	Methyltransferase domain	--	S	Function unknown	uncharacterized protein LOC11405226 [Medicago truncatula]
MS.gene027255	[O]	Posttranslational modification, protein turnover, chaperones	Cellular Component: extracellular space (GO:0005615);;	K13963|1.3e-79|gmx:100775287|K13963 serpin B | (RefSeq) serpin-ZX	--	[V]	Defense mechanisms	Serpin (serine protease inhibitor)	Serpin-Z1B OS=Triticum aestivum OX=4565 PE=1 SV=1	O	Posttranslational modification, protein turnover, chaperones	serpin-ZX [Medicago truncatula]
MS.gene28669	--	--	--	K13459|3.1e-12|lja:Lj4g3v0445350.1|K13459 disease resistance protein RPS2 | (RefSeq) Lj4g3v0445350.1; -	Plant-pathogen interaction (ko04626)	--	--	--	--	--	--	hypothetical protein MtrunA17_Chr4g0048481 [Medicago truncatula]
MS.gene055384	--	--	Biological Process: telomere maintenance (GO:0000723);; Biological Process: double-strand break repair via homologous recombination (GO:0000724);; Cellular Component: nuclear chromosome, telomeric region (GO:0000784);; Molecular Function: damaged DNA binding (GO:0003684);; Molecular Function: single-stranded DNA binding (GO:0003697);; Cellular Component: DNA replication factor A complex (GO:00056…	K07466|1.3e-40|adu:107466248|K07466 replication factor A1 | (RefSeq) replication factor A protein 1-like	DNA replication (ko03030);; Nucleotide excision repair (ko03420);; Mismatch repair (ko03430);; Homologous recombination (ko03440)	[L]	Replication, recombination and repair	Replication factor-A C terminal domain	--	L	Replication, recombination and repair	replication factor-A carboxy-terminal domain protein [Medicago truncatula]
MS.gene010653	--	--	--	--	--	--	--	PAR1 protein	--	S	Function unknown	uncharacterized protein LOC11422489 [Medicago truncatula]
MS.gene022240	--	--	Cellular Component: nucleus (GO:0005634);; Biological Process: regulation of transcription, DNA-templated (GO:0006355);; Molecular Function: zinc ion binding (GO:0008270);;	K17604|5.6e-52|dcr:108207429|K17604 zinc finger SWIM domain-containing protein 3 | (RefSeq) protein FAR1-RELATED SEQUENCE 5-like	--	--	--	FAR1 DNA-binding domain	Protein FAR1-RELATED SEQUENCE 5 OS=Arabidopsis thaliana OX=3702 GN=FRS5 PE=1 SV=1	--	--	protein FAR1-RELATED SEQUENCE 5-like [Medicago truncatula]
MS.gene044902	[O]	Posttranslational modification, protein turnover, chaperones	Molecular Function: ATP binding (GO:0005524);; Cellular Component: cytoplasm (GO:0005737);; Biological Process: response to unfolded protein (GO:0006986);; Molecular Function: ATPase activity (GO:0016887);; Molecular Function: heat shock protein binding (GO:0031072);; Biological Process: cellular response to unfolded protein (GO:0034620);; Biological Process: protein refolding (GO:0042026);; Mole…	K03283|5.5e-201|mtr:MTR_7g025770|K03283 heat shock 70kDa protein 1/2/6/8 | (RefSeq) heat shock 70 kDa protein	Spliceosome (ko03040);; Protein processing in endoplasmic reticulum (ko04141);; Endocytosis (ko04144)	[O]	Posttranslational modification, protein turnover, chaperones	Hsp70 protein	Heat shock cognate 70 kDa protein OS=Petunia hybrida OX=4102 GN=HSP70 PE=2 SV=1	O	Posttranslational modification, protein turnover, chaperones	heat shock cognate 70 kDa protein [Medicago truncatula]
MS.gene045945	--	--	Biological Process: amino acid transmembrane transport (GO:0003333);; Cellular Component: plasma membrane (GO:0005886);; Molecular Function: amino acid transmembrane transporter activity (GO:0015171);; Cellular Component: integral component of membrane (GO:0016021);;	K15015|4.3e-203|mtr:MTR_8g467190|K15015 solute carrier family 32 (vesicular inhibitory amino acid transporter) | (RefSeq) transmembrane amino acid transporter family protein	--	[E]	Amino acid transport and metabolism	Transmembrane amino acid transporter protein	Amino acid transporter AVT1I OS=Arabidopsis thaliana OX=3702 GN=AVT1I PE=3 SV=1	E	Amino acid transport and metabolism	amino acid transporter AVT1I [Medicago truncatula]
MS.gene97678	[QV]	Secondary metabolites biosynthesis, transport and catabolism;; Defense mechanisms	Molecular Function: iron ion binding (GO:0005506);; Molecular Function: heme binding (GO:0020037);; Molecular Function: 3,9-dihydroxypterocarpan 6a-monooxygenase activity (GO:0047082);;	K24188|3.9e-221|cam:101488523|K24188 cytochrome P450 family 93 subfamily A [EC:1.14.-.-] | (RefSeq) cytochrome P450 93A3-like	--	[Q]	Secondary metabolites biosynthesis, transport and catabolism	Cytochrome P450	Cytochrome P450 93A3 OS=Glycine max OX=3847 GN=CYP93A3 PE=2 SV=1	Q	Secondary metabolites biosynthesis, transport and catabolism	putative 3,9-dihydroxypterocarpan 6A-monooxygenase [Medicago truncatula]
MS.gene78770	--	--	Cellular Component: integral component of membrane (GO:0016021);;	--	--	[U]	Intracellular trafficking, secretion, and vesicular transport	TLC domain	ASC1-like protein OS=Solanum lycopersicum OX=4081 PE=2 SV=1	U	Intracellular trafficking, secretion, and vesicular transport	ASC1-like protein isoform X1 [Medicago truncatula]
MS.gene039738	--	--	Cellular Component: P-body (GO:0000932);; Biological Process: mRNA catabolic process (GO:0006402);; Biological Process: negative regulation of translation (GO:0017148);; Cellular Component: CCR4-NOT core complex (GO:0030015);;	K12606|1.5e-157|mtr:MTR_3g018640|K12606 CCR4-NOT transcription complex subunit 9 | (RefSeq) cell differentiation RCD1-like protein	RNA degradation (ko03018)	[R]	General function prediction only	Cell differentiation family, Rcd1-like	--	S	Function unknown	CCR4-NOT transcription complex subunit 9 [Medicago truncatula]
MS.gene96074	[L]	Replication, recombination and repair	Molecular Function: nucleic acid binding (GO:0003676);; Molecular Function: RNA helicase activity (GO:0003724);; Molecular Function: ATP binding (GO:0005524);; Biological Process: RNA catabolic process (GO:0006401);;	K15271|0.0e+00|mtr:MTR_7g075463|K15271 ATP-dependent DNA helicase HFM1/MER3 [EC:3.6.4.12] | (RefSeq) ATP-binding protein	--	[A]	RNA processing and modification	Sec63 Brl domain	DExH-box ATP-dependent RNA helicase DExH17 OS=Arabidopsis thaliana OX=3702 GN=MER3 PE=2 SV=1	L	Replication, recombination and repair	DExH-box ATP-dependent RNA helicase DExH17 isoform X1 [Medicago truncatula]
MS.gene70400	[P]	Inorganic ion transport and metabolism	Molecular Function: iron ion transmembrane transporter activity (GO:0005381);; Molecular Function: manganese ion transmembrane transporter activity (GO:0005384);; Biological Process: intracellular sequestering of iron ion (GO:0006880);; Cellular Component: membrane (GO:0016020);; Cellular Component: integral component of membrane (GO:0016021);; Biological Process: cellular manganese ion homeostas…	K22736|1.0e-106|mtr:MTR_4g094325|K22736 vacuolar iron transporter family protein | (RefSeq) vacuolar iron transporter-like protein	--	[S]	Function unknown	VIT family	Vacuolar iron transporter homolog 2.1 OS=Arabidopsis thaliana OX=3702 GN=VTL5 PE=1 SV=1	S	Function unknown	vacuolar iron transporter homolog 4 [Medicago truncatula]
MS.gene052361	--	--	Molecular Function: glycylpeptide N-tetradecanoyltransferase activity (GO:0004379);; Biological Process: N-terminal protein myristoylation (GO:0006499);;	K00671|1.2e-255|mtr:MTR_4g077300|K00671 glycylpeptide N-tetradecanoyltransferase [EC:2.3.1.97] | (RefSeq) glycylpeptide N-tetradecanoyltransferase	--	[I]	Lipid transport and metabolism	Myristoyl-CoA:protein N-myristoyltransferase, C-terminal domain	Glycylpeptide N-tetradecanoyltransferase 1 OS=Arabidopsis thaliana OX=3702 GN=NMT1 PE=1 SV=2	I	Lipid transport and metabolism	glycylpeptide N-tetradecanoyltransferase 1 isoform X1 [Medicago truncatula]
MS.gene65213	[L]	Replication, recombination and repair	Molecular Function: DNA binding (GO:0003677);; Molecular Function: ATP binding (GO:0005524);; Biological Process: DNA replication (GO:0006260);;	K07478|3.7e-198|cam:101494340|K07478 putative ATPase | (RefSeq) ATPase WRNIP1	--	[L]	Replication, recombination and repair	MgsA AAA+ ATPase C terminal	Replication factor C subunit 3 OS=Oryza sativa subsp. japonica OX=39947 GN=RFC3 PE=2 SV=1	L	Replication, recombination and repair	ATPase wrnip1 [Trifolium pratense]
MS.gene69912	[E]	Amino acid transport and metabolism	Molecular Function: cysteine synthase activity (GO:0004124);; Biological Process: cysteine biosynthetic process from serine (GO:0006535);;	K01738|2.6e-127|mtr:MTR_1g081625|K01738 cysteine synthase [EC:2.5.1.47] | (RefSeq) O-acetylserine (thiol) lyase	Cysteine and methionine metabolism (ko00270);; Sulfur metabolism (ko00920);; Carbon metabolism (ko01200);; Biosynthesis of amino acids (ko01230)	[E]	Amino acid transport and metabolism	Pyridoxal-phosphate dependent enzyme	Cysteine synthase OS=Citrullus lanatus OX=3654 PE=1 SV=1	E	Amino acid transport and metabolism	cysteine synthase A [Vigna unguiculata]
MS.gene012342	--	--	Cellular Component: nucleus (GO:0005634);; Biological Process: regulation of transcription, DNA-templated (GO:0006355);;	--	--	[K]	Transcription	CCT motif	Protein CHLOROPLAST IMPORT APPARATUS 2 OS=Arabidopsis thaliana OX=3702 GN=CIA2 PE=1 SV=1	K	Transcription	putative transcription factor C2C2-CO-like family [Medicago truncatula]
MS.gene81585	--	--	Molecular Function: kinase activity (GO:0016301);;	K03131|4.8e-14|ghi:107956070|K03131 transcription initiation factor TFIID subunit 6 | (RefSeq) transcription initiation factor TFIID subunit 6b-like	Basal transcription factors (ko03022)	[R]	General function prediction only	Leucine rich repeat	Receptor like protein 24 OS=Arabidopsis thaliana OX=3702 GN=RLP24 PE=3 SV=1	S	Function unknown	LRR receptor-like kinase, putative [Medicago truncatula]
MS.gene003955	--	--	Molecular Function: ubiquitin-protein transferase activity (GO:0004842);; Molecular Function: ligase activity (GO:0016874);; Biological Process: negative regulation of organ growth (GO:0046621);;	K19045|8.8e-111|mtr:MTR_4g065670|K19045 E3 ubiquitin-protein ligase BIG BROTHER and related proteins [EC:2.3.2.27] | (RefSeq) E3 ubiquitin ligase BIG brother-like protein	--	[O]	Posttranslational modification, protein turnover, chaperones	--	E3 ubiquitin-protein ligase BIG BROTHER OS=Arabidopsis thaliana OX=3702 GN=BB PE=1 SV=1	O	Posttranslational modification, protein turnover, chaperones	E3 ubiquitin ligase BIG BROTHER [Medicago truncatula]
MS.gene012316	--	--	Biological Process: auxin-activated signaling pathway (GO:0009734);; Molecular Function: auxin efflux transmembrane transporter activity (GO:0010329);; Cellular Component: integral component of membrane (GO:0016021);;	K13947|1.8e-256|mtr:MTR_4g127090|K13947 auxin efflux carrier family protein | (RefSeq) auxin efflux carrier family transporter	--	--	--	Membrane transport protein	Auxin efflux carrier component 2 OS=Arabidopsis thaliana OX=3702 GN=PIN2 PE=1 SV=2	U	Intracellular trafficking, secretion, and vesicular transport	putative auxin efflux carrier protein 7 [Medicago truncatula]
MS.gene25293	--	--	Cellular Component: Golgi membrane (GO:0000139);; Molecular Function: magnesium ion binding (GO:0000287);; Molecular Function: ATP binding (GO:0005524);; Cellular Component: trans-Golgi network (GO:0005802);; Cellular Component: plasma membrane (GO:0005886);; Cellular Component: integral component of membrane (GO:0016021);; Biological Process: phospholipid translocation (GO:0045332);; Biological …	K14802|9.6e-26|mtr:MTR_8g062150|K14802 phospholipid-transporting ATPase [EC:7.6.2.1] | (RefSeq) phospholipid-transporting ATPase-like protein, putative	--	[R]	General function prediction only	--	Phospholipid-transporting ATPase 3 OS=Arabidopsis thaliana OX=3702 GN=ALA3 PE=1 SV=2	U	Intracellular trafficking, secretion, and vesicular transport	phospholipid-transporting ATPase 3 [Medicago truncatula]
MS.gene69280	--	--	Molecular Function: zinc ion binding (GO:0008270);; Cellular Component: integral component of membrane (GO:0016021);; Molecular Function: ligase activity (GO:0016874);;	--	--	[A]	RNA processing and modification	RING-variant domain	--	O	Posttranslational modification, protein turnover, chaperones	uncharacterized protein LOC11417976 isoform X1 [Medicago truncatula]
MS.gene065085	--	--	Cellular Component: membrane (GO:0016020);; Cellular Component: integral component of membrane (GO:0016021);;	--	--	--	--	Nodulin-like	--	S	Function unknown	protein NUCLEAR FUSION DEFECTIVE 4 [Medicago truncatula]
MS.gene59820	--	--	--	--	--	--	--	BURP domain	Embryonic abundant protein USP92 OS=Vicia faba OX=3906 PE=2 SV=1	--	--	putative BURP domain-containing protein [Medicago truncatula]
MS.gene049801	--	--	--	--	--	--	--	Zinc finger, C3HC4 type (RING finger)	Putative E3 ubiquitin-protein ligase RF298 OS=Arabidopsis thaliana OX=3702 GN=RF298 PE=2 SV=1	S	Function unknown	putative E3 ubiquitin-protein ligase RF298 isoform X1 [Medicago truncatula]
MS.gene70920	--	--	Molecular Function: nucleic acid binding (GO:0003676);;	K12891|1.2e-10|ccaj:109787959|K12891 splicing factor, arginine/serine-rich 2 | (RefSeq) serine/arginine-rich splicing factor 2-like	Spliceosome (ko03040)	--	--	Domain of unknown function (DUF4283)	--	--	--	DUF4283 domain protein [Medicago truncatula]
MS.gene064911	--	--	--	K13519|3.1e-17|adu:107489062|K13519 lysophospholipid acyltransferase [EC:2.3.1.51 2.3.1.23 2.3.1.-] | (RefSeq) lysophospholipid acyltransferase 1-like	Glycerolipid metabolism (ko00561);; Glycerophospholipid metabolism (ko00564);; Ether lipid metabolism (ko00565)	[R]	General function prediction only	gag-polypeptide of LTR copia-type	--	S	Function unknown	hypothetical protein D0Y65_045764 [Glycine soja]
MS.gene25953	--	--	Molecular Function: DNA binding (GO:0003677);; Cellular Component: nucleus (GO:0005634);;	--	--	--	--	B3 DNA binding domain	--	--	--	hypothetical protein MTR_5g071410 [Medicago truncatula]
MS.gene24881	[Q]	Secondary metabolites biosynthesis, transport and catabolism	Molecular Function: metal ion binding (GO:0046872);; Molecular Function: dioxygenase activity (GO:0051213);;	K23947|9.7e-29|dzi:111305661|K23947 2-oxoglutarate-dependent dioxygenase [EC:1.14.11.-] | (RefSeq) 2-oxoglutarate-dependent dioxygenase DAO-like isoform X1	Tryptophan metabolism (ko00380)	[QR]	Secondary metabolites biosynthesis, transport and catabolism;; General function prediction only	2OG-Fe(II) oxygenase superfamily	Probable 2-oxoglutarate-dependent dioxygenase AOP1.2 OS=Arabidopsis thaliana OX=3702 GN=AOP1.2 PE=2 SV=1	S	Function unknown	probable 2-oxoglutarate-dependent dioxygenase AOP1 [Medicago truncatula]
Medicago_sativa_newGene_27141	[R]	General function prediction only	Biological Process: defense response (GO:0006952);; Molecular Function: hydrolase activity (GO:0016787);; Molecular Function: ADP binding (GO:0043531);;	K15078|7.7e-96|vvi:100255136|K15078 structure-specific endonuclease subunit SLX1 [EC:3.6.1.-] | (RefSeq) putative disease resistance protein RGA1	--	[T]	Signal transduction mechanisms	NB-ARC domain	Putative disease resistance protein RGA4 OS=Solanum bulbocastanum OX=147425 GN=RGA4 PE=2 SV=1	T	Signal transduction mechanisms	putative disease resistance protein RGA4 [Medicago truncatula]
MS.gene010257	--	--	Molecular Function: protein binding (GO:0005515);;	--	--	--	--	F-box-like	--	S	Function unknown	F-box/LRR protein [Medicago truncatula]
MS.gene34881	--	--	Molecular Function: vinorine synthase activity (GO:0050636);;	K13065|4.8e-86|pxb:103949890|K13065 shikimate O-hydroxycinnamoyltransferase [EC:2.3.1.133] | (RefSeq) deacetylvindoline O-acetyltransferase-like	Phenylpropanoid biosynthesis (ko00940);; Flavonoid biosynthesis (ko00941);; Stilbenoid, diarylheptanoid and gingerol biosynthesis (ko00945)	--	--	Transferase family	Tabersonine-19-hydroxy-O-acetyltransferase OS=Catharanthus roseus OX=4058 GN=TAT PE=1 SV=1	S	Function unknown	vinorine synthase [Medicago truncatula]
MS.gene99657	[J]	Translation, ribosomal structure and biogenesis	Molecular Function: structural constituent of ribosome (GO:0003735);; Biological Process: translation (GO:0006412);; Cellular Component: cytosolic small ribosomal subunit (GO:0022627);;	K02957|2.3e-69|mtr:MTR_4g094598|K02957 small subunit ribosomal protein S15Ae | (RefSeq) ribosomal protein S8	Ribosome (ko03010)	[J]	Translation, ribosomal structure and biogenesis	Ribosomal protein S8	40S ribosomal protein S15a-1 OS=Arabidopsis thaliana OX=3702 GN=RPS15AA PE=2 SV=2	J	Translation, ribosomal structure and biogenesis	40S ribosomal protein S15a-1 [Medicago truncatula]
MS.gene042437	--		Molecular Function: protein kinase activity (GO:0004672);; Molecular Function: ATP binding (GO:0005524);; Biological Process: defense response to bacterium (GO:0042742);; Biological Process: defense response to fungus (GO:0050832);;	K13416|5.6e-28|adu:107481749|K13416 brassinosteroid insensitive 1-associated receptor kinase 1 [EC:2.7.10.1 2.7.11.1] | (RefSeq) BRASSINOSTEROID INSENSITIVE 1-associated receptor kinase 1-like isoform X1	MAPK signaling pathway - plant (ko04016);; Plant hormone signal transduction (ko04075);; Plant-pathogen interaction (ko04626)	[T]	Signal transduction mechanisms	Barwin family	LEAF RUST 10 DISEASE-RESISTANCE LOCUS RECEPTOR-LIKE PROTEIN KINASE-like 2.5 OS=Arabidopsis thaliana OX=3702 GN=LRK10L-2.5 PE=3 SV=1	T	Signal transduction mechanisms	Chitinase / Hevein / PR-4 / Wheatwin2 [Medicago truncatula]
MS.gene043568	--	--	Cellular Component: plasma membrane (GO:0005886);; Cellular Component: integral component of membrane (GO:0016021);; Molecular Function: transmembrane transporter activity (GO:0022857);;	K14638|1.4e-76|mtr:MTR_2g093640|K14638 solute carrier family 15 (peptide/histidine transporter), member 3/4 | (RefSeq) nitrate excretion transporter 1	--	[E]	Amino acid transport and metabolism	POT family	Protein NRT1/ PTR FAMILY 2.6 OS=Arabidopsis thaliana OX=3702 GN=NPF2.6 PE=2 SV=1	E	Amino acid transport and metabolism	nitrate excretion transporter 1 [Medicago truncatula]
MS.gene76541	--	--	Molecular Function: nucleotide binding (GO:0000166);; Molecular Function: molecular_function (GO:0003674);; Molecular Function: nucleic acid binding (GO:0003676);; Molecular Function: RNA binding (GO:0003723);; Molecular Function: translation elongation factor activity (GO:0003746);; Molecular Function: catalytic activity (GO:0003824);; Molecular Function: GTPase activity (GO:0003924);; Molecular…	K02355|2.9e-10|ghi:107954596|K02355 elongation factor G | (RefSeq) elongation factor G-1, mitochondrial isoform X1	--	--	--	--	--	J	Translation, ribosomal structure and biogenesis	hypothetical protein GOBAR_AA00688 [Gossypium barbadense]
MS.gene048900	--	--	Molecular Function: hydrolase activity (GO:0016787);; Cellular Component: proton-transporting two-sector ATPase complex, catalytic domain (GO:0033178);; Molecular Function: proton-transporting ATPase activity, rotational mechanism (GO:0046961);;	K02150|3.3e-122|mtr:MTR_8g099190|K02150 V-type H+-transporting ATPase subunit E | (RefSeq) archaeal/vacuolar-type H+-ATPase subunit E	Oxidative phosphorylation (ko00190);; Phagosome (ko04145)	[C]	Energy production and conversion	ATP synthase (E/31 kDa) subunit	V-type proton ATPase subunit E OS=Citrus limon OX=2708 GN=VATE PE=2 SV=1	C	Energy production and conversion	V-type proton ATPase subunit E isoform X2 [Medicago truncatula]
MS.gene23421	[M]	Cell wall/membrane/envelope biogenesis	Molecular Function: protein serine/threonine kinase activity (GO:0004674);; Molecular Function: ATP binding (GO:0005524);; Cellular Component: plasma membrane (GO:0005886);; Biological Process: hormone-mediated signaling pathway (GO:0009755);; Cellular Component: integral component of membrane (GO:0016021);;	K22911|8.3e-175|spen:107031166|K22911 thiamine phosphate phosphatase / amino-HMP aminohydrolase [EC:3.1.3.100 3.5.99.-] | (RefSeq) bifunctional TH2 protein, mitochondrial	Thiamine metabolism (ko00730)	--	--	Protein kinase domain	MDIS1-interacting receptor like kinase 1 OS=Arabidopsis thaliana OX=3702 GN=MIK1 PE=1 SV=1	S	Function unknown	MDIS1-interacting receptor like kinase 1 [Medicago truncatula]
MS.gene023862	--	--	--	--	--	--	--	--	Kiwellin-1 OS=Zea mays OX=4577 GN=KWL1 PE=1 SV=1	S	Function unknown	putative ripening-related protein 1 [Medicago truncatula]
MS.gene50885	--	--	Molecular Function: hydrolase activity (GO:0016787);; Molecular Function: ADP binding (GO:0043531);;	--	--	[T]	Signal transduction mechanisms	Leucine Rich repeats (2 copies)	Putative disease resistance protein At3g14460 OS=Arabidopsis thaliana OX=3702 GN=At3g14460 PE=3 SV=1	S	Function unknown	putative P-loop containing nucleoside triphosphate hydrolase, leucine-rich repeat domain, L [Medicago truncatula]
MS.gene033756	--	--	--	K01689|2.1e-18|dzi:111289713|K01689 enolase [EC:4.2.1.11] | (RefSeq) enolase 1, chloroplastic isoform X1	Glycolysis / Gluconeogenesis (ko00010);; Carbon metabolism (ko01200);; Biosynthesis of amino acids (ko01230);; RNA degradation (ko03018)	--	--	Cotton fibre expressed protein	--	S	Function unknown	uncharacterized protein LOC11435740 [Medicago truncatula]
MS.gene033670	--	--	Molecular Function: DNA binding (GO:0003677);; Cellular Component: nucleus (GO:0005634);; Biological Process: regulation of transcription, DNA-templated (GO:0006355);;	--	--	--	--	No apical meristem (NAM) protein	NAC domain-containing protein 2 OS=Oryza sativa subsp. japonica OX=39947 GN=NAC002 PE=1 SV=1	--	--	putative transcription factor NAM family [Medicago truncatula]
MS.gene063784	--	--	Molecular Function: protein binding (GO:0005515);;	--	--	--	--	F-box-like	--	S	Function unknown	F-box/LRR protein [Medicago truncatula]
MS.gene45716	--	--	Cellular Component: integral component of membrane (GO:0016021);;	--	--	--	--	Protein of unknown function (DUF677)	UPF0496 protein At4g34320 OS=Arabidopsis thaliana OX=3702 GN=At4g34320 PE=2 SV=1	S	Function unknown	UPF0496 protein At4g34320 isoform X1 [Medicago truncatula]
MS.gene006713	--	--	Molecular Function: DNA binding (GO:0003677);; Biological Process: signal transduction (GO:0007165);; Molecular Function: ADP binding (GO:0043531);;	K16226|3.5e-10|bna:106416466|K16226 disease resistance protein RPS4 | (RefSeq) disease resistance protein RPS4-like	Plant-pathogen interaction (ko04626)	--	--	Leucine rich repeat	Disease resistance protein RPP2B OS=Arabidopsis thaliana OX=3702 GN=RPP2B PE=1 SV=2	S	Function unknown	TMV resistance protein N [Medicago truncatula]
MS.gene43487	[S]	Function unknown	Molecular Function: glucosylceramidase activity (GO:0004348);; Biological Process: lipid metabolic process (GO:0006629);; Molecular Function: beta-glucosidase activity (GO:0008422);; Cellular Component: membrane (GO:0016020);;	K17108|0.0e+00|mtr:MTR_4g134760|K17108 non-lysosomal glucosylceramidase [EC:3.2.1.45] | (RefSeq) Non-lysosomal glucosylceramidase	Other glycan degradation (ko00511);; Sphingolipid metabolism (ko00600)	[G]	Carbohydrate transport and metabolism	Glycosyl-hydrolase family 116, catalytic region	--	G	Carbohydrate transport and metabolism	non-lysosomal glucosylceramidase isoform X1 [Medicago truncatula]
MS.gene91832	--	--	Cellular Component: integral component of membrane (GO:0016021);;	K00858|3.3e-15|egr:104421503|K00858 NAD+ kinase [EC:2.7.1.23] | (RefSeq) putative NAD kinase 3 isoform X1	Nicotinate and nicotinamide metabolism (ko00760)	--	--	Protein RETICULATA-related	Protein RETICULATA-RELATED 4, chloroplastic OS=Arabidopsis thaliana OX=3702 GN=RER4 PE=2 SV=1	--	--	protein RETICULATA-RELATED 4, chloroplastic [Medicago truncatula]
MS.gene53987	--	--	Molecular Function: N-acetyltransferase activity (GO:0008080);; Molecular Function: metal ion binding (GO:0046872);;	K08343|1.3e-16|zma:103625959|K08343 ubiquitin-like-conjugating enzyme ATG3 | (RefSeq) autophagy-related protein 3	Autophagy - other (ko04136)	--	--	Agenet domain	Increased DNA methylation 1 OS=Arabidopsis thaliana OX=3702 GN=IDM1 PE=1 SV=1	S	Function unknown	PHD zinc finger protein [Medicago truncatula]
MS.gene96382	[S]	Function unknown	Molecular Function: protein serine/threonine kinase activity (GO:0004674);; Molecular Function: ATP binding (GO:0005524);; Cellular Component: plasma membrane (GO:0005886);; Cellular Component: integral component of membrane (GO:0016021);; Biological Process: protein autophosphorylation (GO:0046777);;	K19891|6.2e-14|gmx:100776826|K19891 glucan endo-1,3-beta-glucosidase 1/2/3 [EC:3.2.1.39] | (RefSeq) glucan endo-1,3-beta-glucosidase 1	Starch and sucrose metabolism (ko00500)	--	--	Malectin domain	Probable LRR receptor-like serine/threonine-protein kinase At1g07650 OS=Arabidopsis thaliana OX=3702 GN=At1g07650 PE=1 SV=1	S	Function unknown	LRR receptor-like kinase [Medicago truncatula]
MS.gene77121	--	--	Molecular Function: DNA binding (GO:0003677);; Molecular Function: helicase activity (GO:0004386);; Cellular Component: nucleus (GO:0005634);;	--	--	--	--	B3 DNA binding domain	--	--	--	hypothetical protein TSUD_400810 [Trifolium subterraneum]
MS.gene057179	[O]	Posttranslational modification, protein turnover, chaperones	Molecular Function: serine-type endopeptidase activity (GO:0004252);;	K15333|8.3e-71|nsy:104224633|K15333 tRNA guanosine-2'-O-methyltransferase [EC:2.1.1.34] | (RefSeq) uncharacterized protein LOC104224633	--	--	--	Subtilase family	Subtilisin-like protease SBT5.4 OS=Arabidopsis thaliana OX=3702 GN=SBT5.4 PE=1 SV=1	O	Posttranslational modification, protein turnover, chaperones	subtilisin-like serine protease [Medicago truncatula]
MS.gene27936	--		Molecular Function: protein kinase activity (GO:0004672);; Molecular Function: ATP binding (GO:0005524);; Cellular Component: integral component of membrane (GO:0016021);;	K13430|2.2e-55|cic:CICLE_v10015334mg|K13430 serine/threonine-protein kinase PBS1 [EC:2.7.11.1] | (RefSeq) hypothetical protein	Plant-pathogen interaction (ko04626)	[T]	Signal transduction mechanisms	Protein kinase domain	Probable receptor-like protein kinase At1g11050 OS=Arabidopsis thaliana OX=3702 GN=At1g11050 PE=2 SV=1	T	Signal transduction mechanisms	putative protein kinase RLK-Pelle-RKF3 family [Medicago truncatula]
MS.gene06276	[M]	Cell wall/membrane/envelope biogenesis	Cellular Component: integral component of membrane (GO:0016021);; Biological Process: transmembrane transport (GO:0055085);;	K22047|7.5e-53|cam:101511563|K22047 mechanosensitive ion channel protein 1/2/3 | (RefSeq) mechanosensitive ion channel protein 2, chloroplastic-like	--	--	--	Mechanosensitive ion channel	Mechanosensitive ion channel protein 2, chloroplastic OS=Arabidopsis thaliana OX=3702 GN=MSL2 PE=2 SV=1	M	Cell wall/membrane/envelope biogenesis	hypothetical protein TSUD_304470 [Trifolium subterraneum]
MS.gene012089	--	--	Cellular Component: vacuolar membrane (GO:0005774);; Molecular Function: hydrogen ion transmembrane transporter activity (GO:0015078);; Cellular Component: integral component of membrane (GO:0016021);; Cellular Component: proton-transporting V-type ATPase, V0 domain (GO:0033179);;	K02155|4.3e-73|adu:107476616|K02155 V-type H+-transporting ATPase 16kDa proteolipid subunit | (RefSeq) V-type proton ATPase 16 kDa proteolipid subunit	Oxidative phosphorylation (ko00190);; Phagosome (ko04145)	[C]	Energy production and conversion	ATP synthase subunit C	V-type proton ATPase subunit c1 OS=Arabidopsis thaliana OX=3702 GN=VHA-c1 PE=2 SV=1	C	Energy production and conversion	V-type proton ATPase 16 kDa proteolipid subunit [Medicago truncatula]
MS.gene82311	[S]	Function unknown	Biological Process: L-arabinose metabolic process (GO:0046373);; Molecular Function: alpha-L-arabinofuranosidase activity (GO:0046556);;	K09955|1.0e-31|cam:101496135|K09955 uncharacterized protein | (RefSeq) uncharacterized LOC101496135	--	--	--	Beta-L-arabinofuranosidase, GH127	Chlorophyllide a oxygenase, chloroplastic OS=Oryza sativa subsp. japonica OX=39947 GN=CAO PE=2 SV=1	S	Function unknown	uncharacterized protein LOC100781521 isoform X2 [Glycine max]
MS.gene063490	--	--	Biological Process: double-strand break repair via homologous recombination (GO:0000724);; Biological Process: recombinational repair (GO:0000725);; Molecular Function: molecular_function (GO:0003674);; Molecular Function: binding (GO:0005488);; Molecular Function: phospholipid binding (GO:0005543);; Cellular Component: cellular_component (GO:0005575);; Cellular Component: intracellular (GO:00056…	--	--	--	--	FBD	F-box/LRR-repeat protein At4g14096 OS=Arabidopsis thaliana OX=3702 GN=At4g14096 PE=2 SV=1	S	Function unknown	F-box/FBD/LRR protein [Medicago truncatula]
MS.gene75387	--	--	Molecular Function: metal ion binding (GO:0046872);;	K19720|8.1e-08|cvr:CHLNCDRAFT_142094|K19720 collagen type III alpha | (RefSeq) hypothetical protein	--	[R]	General function prediction only	Zn-finger in Ran binding protein and others	--	S	Function unknown	zinc finger Ran-binding domain-containing protein 2 [Medicago truncatula]
MS.gene047683	[R]	General function prediction only	Molecular Function: ferroxidase activity (GO:0004322);; Molecular Function: copper ion binding (GO:0005507);; Cellular Component: plasma membrane (GO:0005886);; Biological Process: iron ion transport (GO:0006826);; Molecular Function: L-ascorbate oxidase activity (GO:0008447);; Biological Process: iron ion homeostasis (GO:0055072);;	K19791|0.0e+00|mtr:MTR_5g018270|K19791 iron transport multicopper oxidase | (RefSeq) multi-copper oxidase-like protein	--	[Q]	Secondary metabolites biosynthesis, transport and catabolism	Multicopper oxidase	L-ascorbate oxidase homolog OS=Brassica napus OX=3708 GN=Bp10 PE=2 SV=1	Q	Secondary metabolites biosynthesis, transport and catabolism	L-ascorbate oxidase homolog [Medicago truncatula]
MS.gene049291	--	--	Molecular Function: DNA binding (GO:0003677);; Cellular Component: nucleus (GO:0005634);; Biological Process: regulation of transcription, DNA-templated (GO:0006355);;	K00521|4.9e-37|cmos:111447866|K00521 ferric-chelate reductase [EC:1.16.1.7] | (RefSeq) ferric reduction oxidase 7, chloroplastic-like	--	--	--	No apical meristem (NAM) protein	NAC domain-containing protein 82 OS=Arabidopsis thaliana OX=3702 GN=NAC082 PE=1 SV=1	S	Function unknown	NAC domain-containing protein 82 isoform X1 [Medicago truncatula]
MS.gene026803	--	--	--	--	--	--	--	--	--	S	Function unknown	hypothetical protein MTR_4g011390 [Medicago truncatula]
MS.gene021504	--	--	Molecular Function: DNA binding (GO:0003677);; Cellular Component: nucleus (GO:0005634);; Biological Process: regulation of transcription, DNA-templated (GO:0006355);;	K00521|3.9e-34|cmos:111447866|K00521 ferric-chelate reductase [EC:1.16.1.7] | (RefSeq) ferric reduction oxidase 7, chloroplastic-like	--	--	--	No apical meristem (NAM) protein	Protein CUP-SHAPED COTYLEDON 2 OS=Arabidopsis thaliana OX=3702 GN=NAC098 PE=1 SV=1	S	Function unknown	NAC3 transcription factor [Medicago sativa]
MS.gene055894	[E]	Amino acid transport and metabolism	Biological Process: biosynthetic process (GO:0009058);; Cellular Component: integral component of membrane (GO:0016021);; Molecular Function: pyridoxal phosphate binding (GO:0030170);; Molecular Function: L-phenylalanine:2-oxoglutarate aminotransferase activity (GO:0080130);;	K14270|2.9e-108|mtr:MTR_6g463260|K14270 aminotransferase | (RefSeq) 1-aminocyclopropane-1-carboxylate synthase	--	[T]	Signal transduction mechanisms	Aminotransferase class I and II	Probable aminotransferase ACS12 OS=Arabidopsis thaliana OX=3702 GN=ACS12 PE=2 SV=2	E	Amino acid transport and metabolism	probable aminotransferase ACS12 [Medicago truncatula]
MS.gene024530	--	--	Molecular Function: nuclear export signal receptor activity (GO:0005049);;	--	--	[YU]	Nuclear structure;; Intracellular trafficking, secretion, and vesicular transport	--	--	S	Function unknown	exportin-4 isoform X2 [Medicago truncatula]
MS.gene74175	--	--	--	K03283|3.6e-13|mtr:MTR_7g025790|K03283 heat shock 70kDa protein 1/2/6/8 | (RefSeq) heat shock cognate 70 kDa protein	Spliceosome (ko03040);; Protein processing in endoplasmic reticulum (ko04141);; Endocytosis (ko04144)	--	--	--	--	O	Posttranslational modification, protein turnover, chaperones	heat shock protein [Trifolium pratense]
MS.gene035384	--	--	Cellular Component: mitochondrion (GO:0005739);; Biological Process: cytidine to uridine editing (GO:0016554);; Molecular Function: protein dimerization activity (GO:0046983);; Molecular Function: cobalt ion binding (GO:0050897);; Biological Process: mitochondrial mRNA modification (GO:0080156);;	K00655|8.0e-29|sind:105166581|K00655 1-acyl-sn-glycerol-3-phosphate acyltransferase [EC:2.3.1.51] | (RefSeq) uncharacterized protein LOC105166581	Glycerolipid metabolism (ko00561);; Glycerophospholipid metabolism (ko00564)	--	--	--	Multiple organellar RNA editing factor 3, mitochondrial OS=Arabidopsis thaliana OX=3702 GN=MORF3 PE=1 SV=1	S	Function unknown	multiple organellar RNA editing factor 3, mitochondrial [Medicago truncatula]
MS.gene023045	--	--	Molecular Function: methyltransferase activity (GO:0008168);; Biological Process: methylation (GO:0032259);; Molecular Function: dioxygenase activity (GO:0051213);;	--	--	--	--	3-demethylubiquinone-9 3-methyltransferase	Uncharacterized protein At5g48480 OS=Arabidopsis thaliana OX=3702 GN=At5g48480 PE=1 SV=1	S	Function unknown	uncharacterized protein At5g48480 [Medicago truncatula]
MS.gene31581	--	--	--	--	--	--	--	--	--	T	Signal transduction mechanisms	--
MS.gene054677	--	--	--	K19891|8.0e-18|mdm:103446731|K19891 glucan endo-1,3-beta-glucosidase 1/2/3 [EC:3.2.1.39] | (RefSeq) glucan endo-1,3-beta-glucosidase 1 isoform X1	Starch and sucrose metabolism (ko00500)	--	--	X8 domain	PLASMODESMATA CALLOSE-BINDING PROTEIN 3 OS=Arabidopsis thaliana OX=3702 GN=PDCB3 PE=1 SV=1	S	Function unknown	PLASMODESMATA CALLOSE-BINDING PROTEIN 3 [Medicago truncatula]
MS.gene21144	--	--	Molecular Function: SNARE binding (GO:0000149);; Molecular Function: SNAP receptor activity (GO:0005484);; Cellular Component: plasma membrane (GO:0005886);; Biological Process: intracellular protein transport (GO:0006886);; Biological Process: exocytosis (GO:0006887);; Biological Process: vesicle fusion (GO:0006906);; Cellular Component: endomembrane system (GO:0012505);; Cellular Component: int…	K08486|3.0e-163|mtr:MTR_5g012010|K08486 syntaxin 1B/2/3 | (RefSeq) syntaxin of plants 122 protein	SNARE interactions in vesicular transport (ko04130)	[U]	Intracellular trafficking, secretion, and vesicular transport	Syntaxin	Syntaxin-related protein KNOLLE OS=Arabidopsis thaliana OX=3702 GN=KN PE=1 SV=1	U	Intracellular trafficking, secretion, and vesicular transport	syntaxin-related protein KNOLLE [Medicago truncatula]
MS.gene00524	--	--	Cellular Component: extracellular region (GO:0005576);; Molecular Function: growth factor activity (GO:0008083);; Biological Process: cell proliferation (GO:0008283);;	--	--	--	--	Phytosulfokine precursor protein (PSK)	Phytosulfokines OS=Asparagus officinalis OX=4686 GN=PSK PE=1 SV=1	S	Function unknown	phytosulfokine precursor protein [Medicago truncatula]
MS.gene20126	[QV]	Secondary metabolites biosynthesis, transport and catabolism;; Defense mechanisms	Molecular Function: monooxygenase activity (GO:0004497);; Molecular Function: iron ion binding (GO:0005506);; Biological Process: multicellular organism development (GO:0007275);; Biological Process: brassinosteroid homeostasis (GO:0010268);; Biological Process: sterol metabolic process (GO:0016125);; Biological Process: brassinosteroid biosynthetic process (GO:0016132);; Molecular Function: oxid…	K07437|1.0e-154|qsu:112032099|K07437 cytochrome P450 family 26 subfamily A | (RefSeq) cytochrome P450 87A3-like	--	[QI]	Secondary metabolites biosynthesis, transport and catabolism;; Lipid transport and metabolism	Cytochrome P450	Cytochrome P450 87A3 OS=Oryza sativa subsp. japonica OX=39947 GN=CYP87A3 PE=2 SV=3	Q	Secondary metabolites biosynthesis, transport and catabolism	cytochrome P450 87A3 [Medicago truncatula]
MS.gene013380	--	--	--	K12833|1.4e-11|dzi:111301177|K12833 pre-mRNA branch site protein p14 | (RefSeq) RNA-binding protein BRN2-like isoform X1	Spliceosome (ko03040)	--	--	Cleavage site for pathogenic type III effector avirulence factor Avr	--	S	Function unknown	uncharacterized protein LOC11443495 [Medicago truncatula]
MS.gene85558	--	--	Molecular Function: second spliceosomal transesterification activity (GO:0000386);; Biological Process: mRNA splicing, via spliceosome (GO:0000398);; Molecular Function: pre-mRNA 3'-splice site binding (GO:0030628);;	K12819|2.9e-30|adu:107491751|K12819 pre-mRNA-processing factor SLU7 | (RefSeq) pre-mRNA-splicing factor SLU7	Spliceosome (ko03040)	[A]	RNA processing and modification	Pre-mRNA splicing Prp18-interacting factor	Pre-mRNA-splicing factor SLU7 OS=Oryza sativa subsp. indica OX=39946 GN=OsI_27673 PE=3 SV=2	A	RNA processing and modification	pre-mRNA-splicing factor SLU7 isoform X2 [Cajanus cajan]
MS.gene071679	[O]	Posttranslational modification, protein turnover, chaperones	--	K09503|9.6e-15|qsu:112024016|K09503 DnaJ homolog subfamily A member 2 | (RefSeq) mitochondrial protein import protein mas5-like	Protein processing in endoplasmic reticulum (ko04141)	[O]	Posttranslational modification, protein turnover, chaperones	DnaJ domain	Chaperone protein dnaJ 10 OS=Arabidopsis thaliana OX=3702 GN=ATJ10 PE=2 SV=2	O	Posttranslational modification, protein turnover, chaperones	chaperone protein dnaJ 10 [Medicago truncatula]
MS.gene49313	--	--	Molecular Function: protein dimerization activity (GO:0046983);;	--	--	--	--	bHLH-MYC and R2R3-MYB transcription factors N-terminal	Transcription factor EMB1444 OS=Arabidopsis thaliana OX=3702 GN=EMB1444 PE=2 SV=1	K	Transcription	transcription factor EMB1444 [Medicago truncatula]
MS.gene039377	--	--	Molecular Function: nucleic acid binding (GO:0003676);;	K12891|2.3e-07|han:110907304|K12891 splicing factor, arginine/serine-rich 2 | (RefSeq) 30S ribosomal protein 2, chloroplastic-like	Spliceosome (ko03040)	--	--	RNA recognition motif. (a.k.a. RRM, RBD, or RNP domain)	--	--	--	RNA-binding region RNP-1 (RNA recognition motif) [Medicago truncatula]
MS.gene003602	--	--	Biological Process: response to auxin (GO:0009733);;	K14488|3.4e-37|cam:101515149|K14488 SAUR family protein | (RefSeq) auxin-induced protein 15A-like	Plant hormone signal transduction (ko04075)	--	--	Auxin responsive protein	Auxin-induced protein X10A OS=Glycine max OX=3847 PE=2 SV=1	S	Function unknown	auxin-induced protein 15A [Medicago truncatula]
MS.gene040229	--	--	Biological Process: regulation of alternative mRNA splicing, via spliceosome (GO:0000381);; Molecular Function: nucleic acid binding (GO:0003676);; Molecular Function: RNA binding (GO:0003723);; Cellular Component: nucleus (GO:0005634);; Cellular Component: nuclear speck (GO:0016607);; Biological Process: mRNA cis splicing, via spliceosome (GO:0045292);;	K12891|6.3e-06|han:110869972|K12891 splicing factor, arginine/serine-rich 2 | (RefSeq) probable splicing factor, arginine/serine-rich 4	Spliceosome (ko03040)	--	--	Domain of unknown function (DUF4283)	--	--	--	RNA recognition motif [Medicago truncatula]
MS.gene56187	--	--	--	--	--	--	--	--	--	S	Function unknown	hypothetical protein MTR_3g007670 [Medicago truncatula]
MS.gene39627	[I]	Lipid transport and metabolism	Biological Process: catabolic process (GO:0009056);; Molecular Function: hydrolase activity (GO:0016787);; Molecular Function: methyl indole-3-acetate esterase activity (GO:0080030);;	K20506|5.8e-90|egu:105060863|K20506 tuliposide A-converting enzyme [EC:4.2.99.22] | (RefSeq) tuliposide A-converting enzyme 2, chloroplastic-like	--	[V]	Defense mechanisms	alpha/beta hydrolase fold	Probable carboxylesterase 12 OS=Arabidopsis thaliana OX=3702 GN=CXE12 PE=1 SV=1	I	Lipid transport and metabolism	probable carboxylesterase 12 [Medicago truncatula]
MS.gene76179	--	--	Molecular Function: nucleic acid binding (GO:0003676);; Molecular Function: aspartic-type endopeptidase activity (GO:0004190);; Biological Process: DNA integration (GO:0015074);;	K16196|4.4e-37|pda:103708605|K16196 eukaryotic translation initiation factor 2-alpha kinase 4 [EC:2.7.11.1] | (RefSeq) eIF-2-alpha kinase GCN2	Protein processing in endoplasmic reticulum (ko04141)	[R]	General function prediction only	RNase H-like domain found in reverse transcriptase	Uncharacterized mitochondrial protein AtMg00860 OS=Arabidopsis thaliana OX=3702 GN=AtMg00860 PE=4 SV=1	L	Replication, recombination and repair	Ty3/gypsy retrotransposon protein, partial [Trifolium pratense]
MS.gene071057	--	--	Molecular Function: UDP-glycosyltransferase activity (GO:0008194);; Cellular Component: intracellular membrane-bounded organelle (GO:0043231);; Molecular Function: soyasaponin III rhamnosyltransferase activity (GO:0102241);;	K18823|1.5e-95|adu:107468558|K18823 soyasaponin III rhamnosyltransferase [EC:2.4.1.273] | (RefSeq) soyasaponin III rhamnosyltransferase	--	[GC]	Carbohydrate transport and metabolism;; Energy production and conversion	UDP-glucoronosyl and UDP-glucosyl transferase	Putative UDP-rhamnose:rhamnosyltransferase 1 OS=Fragaria ananassa OX=3747 GN=GT4 PE=2 SV=1	S	Function unknown	putative UDP-rhamnose:rhamnosyltransferase 1 [Medicago truncatula]
MS.gene014790	--	--	Cellular Component: Golgi membrane (GO:0000139);; Biological Process: pectin biosynthetic process (GO:0045489);; Molecular Function: polygalacturonate 4-alpha-galacturonosyltransferase activity (GO:0047262);; Biological Process: cell wall organization (GO:0071555);;	K13648|0.0e+00|mtr:MTR_3g107930|K13648 alpha-1,4-galacturonosyltransferase [EC:2.4.1.43] | (RefSeq) polygalacturonate 4-alpha-galacturonosyltransferase	Amino sugar and nucleotide sugar metabolism (ko00520)	--	--	Glycosyl transferase family 8	Probable galacturonosyltransferase 3 OS=Arabidopsis thaliana OX=3702 GN=GAUT3 PE=2 SV=2	G	Carbohydrate transport and metabolism	probable galacturonosyltransferase 3 isoform X1 [Medicago truncatula]
MS.gene051559	--	--	Molecular Function: ubiquitin-protein transferase activity (GO:0004842);; Cellular Component: peroxisomal membrane (GO:0005778);; Cellular Component: cytosol (GO:0005829);; Biological Process: protein monoubiquitination (GO:0006513);; Biological Process: fatty acid beta-oxidation (GO:0006635);; Biological Process: embryo development ending in seed dormancy (GO:0009793);; Biological Process: photo…	K13346|4.1e-223|mtr:MTR_1g015390|K13346 peroxin-10 | (RefSeq) peroxisome biogenesis factor 10	Peroxisome (ko04146)	[O]	Posttranslational modification, protein turnover, chaperones	Pex2 / Pex12 amino terminal region	Peroxisome biogenesis factor 10 OS=Arabidopsis thaliana OX=3702 GN=PEX10 PE=1 SV=1	O	Posttranslational modification, protein turnover, chaperones	peroxisome biogenesis factor 10 [Medicago truncatula]
MS.gene016853	[R]	General function prediction only	Molecular Function: alcohol dehydrogenase activity, zinc-dependent (GO:0004024);; Cellular Component: cytosol (GO:0005829);; Molecular Function: zinc ion binding (GO:0008270);; Biological Process: formaldehyde catabolic process (GO:0046294);; Molecular Function: S-(hydroxymethyl)glutathione dehydrogenase activity (GO:0051903);;	K00121|2.9e-221|mtr:MTR_5g087710|K00121 S-(hydroxymethyl)glutathione dehydrogenase / alcohol dehydrogenase [EC:1.1.1.284 1.1.1.1] | (RefSeq) zinc-binding alcohol dehydrogenase family protein	Glycolysis / Gluconeogenesis (ko00010);; Fatty acid degradation (ko00071);; Tyrosine metabolism (ko00350);; Carbon metabolism (ko01200)	[Q]	Secondary metabolites biosynthesis, transport and catabolism	Zinc-binding dehydrogenase	Alcohol dehydrogenase-like 7 OS=Arabidopsis thaliana OX=3702 GN=At5g42250 PE=2 SV=1	C	Energy production and conversion	alcohol dehydrogenase-like 7 [Medicago truncatula]
MS.gene44754	[T]	Signal transduction mechanisms	Molecular Function: mRNA binding (GO:0003729);;	K13216|3.6e-19|egu:105060519|K13216 nuclear inhibitor of protein phosphatase 1 [EC:3.1.4.-] | (RefSeq) uncharacterized protein LOC105060519	--	[R]	General function prediction only	FHA domain	--	T	Signal transduction mechanisms	kanadaptin [Medicago truncatula]
MS.gene052086	[GR]	Carbohydrate transport and metabolism;; General function prediction only	Molecular Function: pyridoxal phosphatase activity (GO:0033883);;	K07025|4.0e-107|mtr:MTR_2g097520|K07025 putative hydrolase of the HAD superfamily | (RefSeq) haloacid dehalogenase-like hydrolase	--	[R]	General function prediction only	Reverse transcriptase-like	--	S	Function unknown	uncharacterized protein C24B11.05 [Medicago truncatula]
MS.gene71120	--	--	Molecular Function: endonuclease activity (GO:0004519);; Molecular Function: exonuclease activity (GO:0004527);;	K14677|2.4e-07|ghi:107892630|K14677 aminoacylase [EC:3.5.1.14] | (RefSeq) uncharacterized protein LOC107892630	Arginine biosynthesis (ko00220);; 2-Oxocarboxylic acid metabolism (ko01210);; Biosynthesis of amino acids (ko01230)	[R]	General function prediction only	--	--	S	Function unknown	endonuclease/exonuclease/phosphatase family protein, partial [Trifolium pratense]
MS.gene030577	--	--	Molecular Function: aspartic-type endopeptidase activity (GO:0004190);; Biological Process: proteolysis (GO:0006508);; Cellular Component: integral component of membrane (GO:0016021);; Biological Process: protein catabolic process (GO:0030163);;	K00924|3.0e-32|thj:104810886|K00924 kinase [EC:2.7.1.-] | (RefSeq) aspartic proteinase-like protein 2	--	[O]	Posttranslational modification, protein turnover, chaperones	Xylanase inhibitor N-terminal	Aspartic proteinase Asp1 OS=Oryza sativa subsp. japonica OX=39947 GN=ASP1 PE=2 SV=1	O	Posttranslational modification, protein turnover, chaperones	aspartic proteinase Asp1 [Medicago truncatula]
MS.gene049156	--	--	--	--	--	--	--	--	--	G	Carbohydrate transport and metabolism	--
MS.gene049944	--	--	Biological Process: reproduction (GO:0000003);; Biological Process: developmental process involved in reproduction (GO:0003006);; Biological Process: multicellular organism development (GO:0007275);; Biological Process: gamete generation (GO:0007276);; Biological Process: biological_process (GO:0008150);; Biological Process: pollen development (GO:0009555);; Biological Process: cellular process (…	K05350|1.9e-09|nnu:104604855|K05350 beta-glucosidase [EC:3.2.1.21] | (RefSeq) beta-glucosidase 46	Cyanoamino acid metabolism (ko00460);; Starch and sucrose metabolism (ko00500);; Phenylpropanoid biosynthesis (ko00940)	--	--	--	Putative F-box/LRR-repeat protein At5g54820 OS=Arabidopsis thaliana OX=3702 GN=At5g54820 PE=4 SV=1	O	Posttranslational modification, protein turnover, chaperones	putative F-box/LRR-repeat protein At1g56400 [Cicer arietinum]
MS.gene007929	[C]	Energy production and conversion	Cellular Component: cytosol (GO:0005829);; Biological Process: tricarboxylic acid cycle (GO:0006099);; Molecular Function: phosphoenolpyruvate carboxylase activity (GO:0008964);; Cellular Component: chloroplast (GO:0009507);; Biological Process: carbon fixation (GO:0015977);; Cellular Component: apoplast (GO:0048046);; Biological Process: leaf development (GO:0048366);;	K01595|0.0e+00|mtr:MTR_8g463920|K01595 phosphoenolpyruvate carboxylase [EC:4.1.1.31] | (RefSeq) phosphoenolpyruvate carboxylase	Pyruvate metabolism (ko00620);; Carbon fixation in photosynthetic organisms (ko00710);; Carbon metabolism (ko01200)	--	--	Phosphoenolpyruvate carboxylase	Phosphoenolpyruvate carboxylase, housekeeping isozyme OS=Glycine max OX=3847 GN=PPC16 PE=2 SV=1	C	Energy production and conversion	phosphoenolpyruvate carboxylase, housekeeping isozyme [Medicago truncatula]
MS.gene50471	--	--	Cellular Component: Golgi apparatus (GO:0005794);; Cellular Component: integral component of membrane (GO:0016021);; Molecular Function: O-acetyltransferase activity (GO:0016413);;	K23877|1.1e-12|thj:104805411|K23877 xyloglucan O-acetyltransferase | (RefSeq) protein ALTERED XYLOGLUCAN 4-like	--	--	--	GDSL/SGNH-like Acyl-Esterase family found in Pmr5 and Cas1p	Protein trichome birefringence-like 11 OS=Arabidopsis thaliana OX=3702 GN=TBL11 PE=2 SV=1	S	Function unknown	protein trichome birefringence-like 10 [Medicago truncatula]
MS.gene95994	--	--	--	K05350|1.8e-06|nnu:104604855|K05350 beta-glucosidase [EC:3.2.1.21] | (RefSeq) beta-glucosidase 46	Cyanoamino acid metabolism (ko00460);; Starch and sucrose metabolism (ko00500);; Phenylpropanoid biosynthesis (ko00940)	--	--	FBD	F-box/FBD/LRR-repeat protein At3g14710 OS=Arabidopsis thaliana OX=3702 GN=At3g14710 PE=2 SV=1	S	Function unknown	F-box/FBD/LRR-repeat protein At3g14710 [Medicago truncatula]
MS.gene042726	--	--	Molecular Function: metal ion binding (GO:0046872);;	--	--	--	--	--	--	S	Function unknown	PHD finger protein at1g33420-like protein [Trifolium pratense]
MS.gene028583	--	--	Molecular Function: endonuclease activity (GO:0004519);; Molecular Function: exonuclease activity (GO:0004527);;	--	--	[R]	General function prediction only	--	--	S	Function unknown	endonuclease/exonuclease/phosphatase family protein [Medicago truncatula]
MS.gene25059	--	--	--	--	--	--	--	--	--	L	Replication, recombination and repair	putative nucleic acid-binding protein [Medicago truncatula]
MS.gene032476	--	--	--	--	--	--	--	--	--	--	--	hypothetical protein MtrunA17_Chr7g0228981 [Medicago truncatula]
MS.gene066843	--	--	Biological Process: reproduction (GO:0000003);; Biological Process: response to acid chemical (GO:0001101);; Biological Process: developmental process involved in reproduction (GO:0003006);; Cellular Component: cellular_component (GO:0005575);; Cellular Component: intracellular (GO:0005622);; Cellular Component: cell (GO:0005623);; Cellular Component: lipid droplet (GO:0005811);; Biological Proce…	--	--	--	--	Protein of unknown function (DUF1264)	Oil body-associated protein 1A OS=Arabidopsis thaliana OX=3702 GN=OBAP1A PE=1 SV=1	S	Function unknown	oil body-associated protein 1A [Medicago truncatula]
MS.gene063746	[E]	Amino acid transport and metabolism	Cellular Component: integral component of membrane (GO:0016021);; Molecular Function: oxidoreductase activity (GO:0016491);;	K14157|0.0e+00|mtr:MTR_4g124470|K14157 alpha-aminoadipic semialdehyde synthase [EC:1.5.1.8 1.5.1.9] | (RefSeq) lysine-ketoglutarate reductase/saccharopine dehydrogenase	Lysine degradation (ko00310)	[E]	Amino acid transport and metabolism	Saccharopine dehydrogenase C-terminal domain	Alpha-aminoadipic semialdehyde synthase OS=Arabidopsis thaliana OX=3702 GN=LKR/SDH PE=1 SV=1	E	Amino acid transport and metabolism	alpha-aminoadipic semialdehyde synthase isoform X1 [Medicago truncatula]
MS.gene45380	[G]	Carbohydrate transport and metabolism	Molecular Function: polygalacturonase activity (GO:0004650);; Cellular Component: extracellular region (GO:0005576);; Biological Process: carbohydrate metabolic process (GO:0005975);; Biological Process: cell wall organization (GO:0071555);;	K01184|1.2e-178|mtr:MTR_8g010080|K01184 polygalacturonase [EC:3.2.1.15] | (RefSeq) polygalacturonase	Pentose and glucuronate interconversions (ko00040)	--	--	Glycosyl hydrolases family 28	Probable polygalacturonase At3g15720 OS=Arabidopsis thaliana OX=3702 GN=At3g15720 PE=3 SV=1	M	Cell wall/membrane/envelope biogenesis	polygalacturonase [Medicago truncatula]
MS.gene062029	--	--	Molecular Function: DNA binding (GO:0003677);; Molecular Function: protein dimerization activity (GO:0046983);;	K21437|8.5e-17|ccav:112523844|K21437 ankyrin repeat domain-containing protein 13 | (RefSeq) uncharacterized protein LOC112523844	--	[L]	Replication, recombination and repair	Domain of unknown function (DUF4413)	Zinc finger BED domain-containing protein RICESLEEPER 2 OS=Oryza sativa subsp. japonica OX=39947 GN=Os03g0733400 PE=2 SV=1	S	Function unknown	zinc finger BED domain-containing protein RICESLEEPER 2-like isoform X1 [Medicago truncatula]
MS.gene55558	--	--	--	--	--	--	--	--	--	--	--	hypothetical protein MTR_2g017850 [Medicago truncatula]
MS.gene82296	--	--	Molecular Function: metal ion binding (GO:0046872);;	K15687|3.1e-228|mtr:MTR_3g028170|K15687 E3 ubiquitin-protein ligase makorin [EC:2.3.2.27] | (RefSeq) makorin RING-zinc-finger protein	--	[O]	Posttranslational modification, protein turnover, chaperones	Zinc finger domain	Putative RING-type E3 ubiquitin transferase C3H69 OS=Arabidopsis thaliana OX=3702 GN=At3g63550 PE=3 SV=1	S	Function unknown	putative RING-type E3 ubiquitin transferase C3H69 [Medicago truncatula]
MS.gene81852	--	--	Molecular Function: nucleic acid binding (GO:0003676);; Molecular Function: RNA binding (GO:0003723);;	--	--	--	--	Domain of unknown function (DUF4283)	--	--	--	hypothetical protein TSUD_63800 [Trifolium subterraneum]
MS.gene025341	[IR]	Lipid transport and metabolism;; General function prediction only	Cellular Component: integral component of membrane (GO:0016021);; Molecular Function: lipase activity (GO:0016298);;	K00679|6.3e-46|cic:CICLE_v10027727mg|K00679 phospholipid:diacylglycerol acyltransferase [EC:2.3.1.158] | (RefSeq) hypothetical protein	Glycerolipid metabolism (ko00561)	--	--	GDSL-like Lipase/Acylhydrolase	GDSL esterase/lipase 5 OS=Arabidopsis thaliana OX=3702 GN=GLIP5 PE=2 SV=2	S	Function unknown	GDSL esterase/lipase 5 [Medicago truncatula]
MS.gene014043	--	--	Molecular Function: calmodulin-dependent protein kinase activity (GO:0004683);; Molecular Function: calmodulin binding (GO:0005516);; Cellular Component: plasma membrane (GO:0005886);;	--	--	--	--	--	--	S	Function unknown	calmodulin binding protein PICBP [Medicago truncatula]
MS.gene65136	--	--	Molecular Function: zinc ion binding (GO:0008270);;	--	--	--	--	GRF zinc finger	--	--	--	putative transcription factor GRF family [Medicago truncatula]
MS.gene068640	--	--	Molecular Function: nucleic acid binding (GO:0003676);; Molecular Function: RNA binding (GO:0003723);; Molecular Function: endonuclease activity (GO:0004519);; Molecular Function: exonuclease activity (GO:0004527);;	K12891|2.2e-16|ccaj:109788685|K12891 splicing factor, arginine/serine-rich 2 | (RefSeq) serine/arginine-rich splicing factor 8-like	Spliceosome (ko03040)	--	--	RNA recognition motif. (a.k.a. RRM, RBD, or RNP domain)	--	L	Replication, recombination and repair	endonuclease/exonuclease/phosphatase family protein [Medicago truncatula]
MS.gene23288	--	--	Molecular Function: DNA binding (GO:0003677);; Cellular Component: nucleus (GO:0005634);; Biological Process: DNA replication (GO:0006260);;	K07466|8.3e-09|cmos:111448678|K07466 replication factor A1 | (RefSeq) replication protein A 70 kDa DNA-binding subunit A	DNA replication (ko03030);; Nucleotide excision repair (ko03420);; Mismatch repair (ko03430);; Homologous recombination (ko03440)	--	--	--	--	L	Replication, recombination and repair	replication protein A 70 kDa DNA-binding subunit [Trifolium pratense]
MS.gene073205	--	--	Biological Process: cellulose microfibril organization (GO:0010215);; Cellular Component: integral component of membrane (GO:0016021);; Cellular Component: anchored component of membrane (GO:0031225);;	K10956|5.5e-18|obr:102718200|K10956 protein transport protein SEC61 subunit alpha | (RefSeq) preprotein translocase subunit SECY, chloroplastic	Protein export (ko03060);; Protein processing in endoplasmic reticulum (ko04141);; Phagosome (ko04145)	--	--	COBRA-like protein	COBRA-like protein 10 OS=Arabidopsis thaliana OX=3702 GN=COBL10 PE=1 SV=1	S	Function unknown	COBRA-like protein 10 [Medicago truncatula]
MS.gene38130	--	--	--	--	--	--	--	C2H2-type zinc finger	Zinc finger protein ZAT2 OS=Arabidopsis thaliana OX=3702 GN=ZAT2 PE=1 SV=1	S	Function unknown	zinc finger protein AZF1 [Medicago truncatula]
MS.gene046948	--	--	Molecular Function: protein serine/threonine kinase activity (GO:0004674);; Cellular Component: plasma membrane (GO:0005886);; Biological Process: hormone-mediated signaling pathway (GO:0009755);;	K13418|1.3e-26|cmo:103502258|K13418 somatic embryogenesis receptor kinase 1 [EC:2.7.10.1 2.7.11.1] | (RefSeq) somatic embryogenesis receptor kinase 2	--	[R]	General function prediction only	Leucine rich repeat	LRR receptor kinase BAK1 OS=Oryza sativa subsp. indica OX=39946 GN=BAK1 PE=2 SV=1	S	Function unknown	leucine-rich repeat protein 2 [Medicago truncatula]
Medicago_sativa_newGene_1736	--	--	--	--	--	--	--	--	--	--	--	hypothetical protein MTR_7g024190 [Medicago truncatula]
MS.gene38593	--	--	--	K06630|4.9e-140|mtr:MTR_3g099380|K06630 14-3-3 protein epsilon | (RefSeq) general regulatory factor 2	--	[O]	Posttranslational modification, protein turnover, chaperones	14-3-3 protein	14-3-3-like protein OS=Pisum sativum OX=3888 PE=2 SV=1	T	Signal transduction mechanisms	14-3-3-like protein [Medicago truncatula]
MS.gene016677	--	--	Biological Process: signal transduction (GO:0007165);; Molecular Function: hydrolase activity (GO:0016787);; Molecular Function: ADP binding (GO:0043531);;	K23533|2.5e-16|nta:107799167|K23533 leucine-rich repeat and immunoglobulin-like domain-containing nogo receptor-interacting protein | (RefSeq) disease resistance protein TAO1-like	--	--	--	Leucine Rich repeats (2 copies)	TMV resistance protein N OS=Nicotiana glutinosa OX=35889 GN=N PE=1 SV=1	S	Function unknown	TMV resistance protein N [Medicago truncatula]
MS.gene70055	--	--	Cellular Component: cell periphery (GO:0071944);;	--	--	--	--	Pollen protein Ole e 1 like	--	--	--	non-classical arabinogalactan protein 30 [Medicago truncatula]
MS.gene08063	--	--	--	--	--	--	--	--	--	--	--	hypothetical protein MtrunA17_Chr3g0081991 [Medicago truncatula]
MS.gene88465	--	--	--	--	--	--	--	--	--	--	--	uncharacterized protein LOC112422231 [Medicago truncatula]
MS.gene68436	--	--	Molecular Function: DNA binding (GO:0003677);; Cellular Component: nucleus (GO:0005634);;	--	--	--	--	MYB-CC type transfactor, LHEQLE motif	Protein PHR1-LIKE 2 OS=Arabidopsis thaliana OX=3702 GN=PHL2 PE=1 SV=1	K	Transcription	protein PHR1-LIKE 3 [Medicago truncatula]
MS.gene071440	--	--	Molecular Function: protein binding (GO:0005515);;	K04079|4.2e-16|ccaj:109800130|K04079 molecular chaperone HtpG | (RefSeq) F-box/kelch-repeat protein At3g06240-like isoform X1	Protein processing in endoplasmic reticulum (ko04141);; Plant-pathogen interaction (ko04626)	--	--	F-box-like	F-box/kelch-repeat protein At3g23880 OS=Arabidopsis thaliana OX=3702 GN=At3g23880 PE=2 SV=1	S	Function unknown	F-box/kelch-repeat protein At3g23880 [Medicago truncatula]
MS.gene09890	--	--	Molecular Function: cysteine-type peptidase activity (GO:0008234);;	--	--	--	--	Ulp1 protease family, C-terminal catalytic domain	--	S	Function unknown	uncharacterized protein LOC112418017 [Medicago truncatula]
MS.gene04293	--	--	Molecular Function: DNA binding (GO:0003677);;	K03283|5.0e-19|jre:108998998|K03283 heat shock 70kDa protein 1/2/6/8 | (RefSeq) heat shock cognate 70 kDa protein 2	Spliceosome (ko03040);; Protein processing in endoplasmic reticulum (ko04141);; Endocytosis (ko04144)	[L]	Replication, recombination and repair	Domain of unknown function (DUF4413)	Zinc finger BED domain-containing protein RICESLEEPER 2 OS=Oryza sativa subsp. japonica OX=39947 GN=Os03g0733400 PE=2 SV=1	S	Function unknown	putative transcription factor/ chromatin remodeling BED-type(Zn) family [Medicago truncatula]
MS.gene030538	--	--	Molecular Function: ubiquitin activating enzyme activity (GO:0004839);; Molecular Function: ubiquitin-protein transferase activity (GO:0004842);; Cellular Component: nucleus (GO:0005634);; Biological Process: ubiquitin-dependent protein catabolic process (GO:0006511);; Biological Process: mitotic cell cycle checkpoint (GO:0007093);; Biological Process: protein ubiquitination (GO:0016567);; Molecu…	K10644|2.7e-269|mtr:MTR_8g095410|K10644 E3 ubiquitin-protein ligase CHFR [EC:2.3.2.27] | (RefSeq) C3HC4-type RING zinc finger protein	--	--	--	Cysteine rich domain with multizinc binding regions	--	S	Function unknown	E3 ubiquitin-protein ligase CHFR isoform X2 [Medicago truncatula]
MS.gene07213	[T]	Signal transduction mechanisms	--	--	--	--	--	Universal stress protein family	--	T	Signal transduction mechanisms	universal stress protein PHOS34 isoform X1 [Medicago truncatula]
MS.gene015701	[GI]	Carbohydrate transport and metabolism;; Lipid transport and metabolism	Molecular Function: enzyme inhibitor activity (GO:0004857);; Molecular Function: pectinesterase activity (GO:0030599);; Biological Process: cell wall modification (GO:0042545);; Molecular Function: aspartyl esterase activity (GO:0045330);; Biological Process: pectin catabolic process (GO:0045490);;	K01051|3.0e-154|mdm:103430691|K01051 pectinesterase [EC:3.1.1.11] | (RefSeq) pectinesterase-like	Pentose and glucuronate interconversions (ko00040)	--	--	Pectinesterase	Pectinesterase 2 OS=Citrus sinensis OX=2711 GN=PECS-2.1 PE=2 SV=1	G	Carbohydrate transport and metabolism	pectinesterase isoform X2 [Medicago truncatula]
MS.gene027177	--	--	--	--	--	--	--	Plant transposase (Ptta/En/Spm family)	--	--	--	uncharacterized protein LOC112421705 [Medicago truncatula]
MS.gene031809	--	--	Molecular Function: protein serine/threonine phosphatase activity (GO:0004722);; Molecular Function: magnesium-dependent protein serine/threonine phosphatase activity (GO:0004724);;	K01102|7.2e-257|mtr:MTR_4g076560|K01102 pyruvate dehydrogenase phosphatase [EC:3.1.3.43] | (RefSeq) protein phosphatase 2C-like protein	--	[T]	Signal transduction mechanisms	Protein phosphatase 2C	Probable protein phosphatase 2C 23 OS=Arabidopsis thaliana OX=3702 GN=PLL4 PE=2 SV=1	T	Signal transduction mechanisms	probable protein phosphatase 2C 23 [Medicago truncatula]
MS.gene009404	[H]	Coenzyme transport and metabolism	Molecular Function: 8-amino-7-oxononanoate synthase activity (GO:0008710);; Biological Process: biotin biosynthetic process (GO:0009102);; Molecular Function: pyridoxal phosphate binding (GO:0030170);;	K00652|7.9e-269|mtr:MTR_3g008020|K00652 8-amino-7-oxononanoate synthase [EC:2.3.1.47] | (RefSeq) 8-amino-7-oxononanoate synthase-like protein	Biotin metabolism (ko00780)	[E]	Amino acid transport and metabolism	Aminotransferase class I and II	8-amino-7-oxononanoate synthase OS=Arabidopsis thaliana OX=3702 GN=BIOF PE=1 SV=2	H	Coenzyme transport and metabolism	8-amino-7-oxononanoate synthase isoform X1 [Medicago truncatula]
Medicago_sativa_newGene_27074	--	--	--	K06941|1.3e-08|csv:101210124|K06941 23S rRNA (adenine2503-C2)-methyltransferase [EC:2.1.1.192] | (RefSeq) uncharacterized protein LOC101210124	--	--	--	--	--	--	--	uncharacterized protein LOC11410659 [Medicago truncatula]
MS.gene55178	--	--	Molecular Function: nucleic acid binding (GO:0003676);; Molecular Function: zinc ion binding (GO:0008270);; Cellular Component: integral component of membrane (GO:0016021);;	K17279|1.7e-09|cam:101512771|K17279 receptor expression-enhancing protein 5/6 | (RefSeq) HVA22-like protein a	--	--	--	--	--	U	Intracellular trafficking, secretion, and vesicular transport	zinc finger protein 385D [Medicago truncatula]
MS.gene02354	--	--	Molecular Function: transcription factor activity, sequence-specific DNA binding (GO:0003700);; Cellular Component: nucleus (GO:0005634);; Molecular Function: sequence-specific DNA binding (GO:0043565);;	K13424|7.7e-21|dosa:Os01t0826400-01|K13424 WRKY transcription factor 33 | (RefSeq) Os01g0826400, WRKY24, WRKY_GENE_24; WRKY transcription factor 24 (WRKY24).	MAPK signaling pathway - plant (ko04016);; Plant-pathogen interaction (ko04626)	--	--	WRKY DNA -binding domain	WRKY transcription factor 6 OS=Arabidopsis thaliana OX=3702 GN=WRKY6 PE=1 SV=1	K	Transcription	WRKY transcription factor 6 [Medicago truncatula]
MS.gene018822	[T]	Signal transduction mechanisms	Molecular Function: protein kinase activity (GO:0004672);; Molecular Function: ATP binding (GO:0005524);; Cellular Component: integral component of membrane (GO:0016021);;	K00924|1.1e-34|thj:104822048|K00924 kinase [EC:2.7.1.-] | (RefSeq) receptor protein kinase TMK1	--	--	--	Protein tyrosine and serine/threonine kinase	Receptor protein kinase-like protein ZAR1 OS=Arabidopsis thaliana OX=3702 GN=ZAR1 PE=1 SV=1	S	Function unknown	receptor protein kinase-like protein ZAR1 [Medicago truncatula]
MS.gene85364	--	--	Molecular Function: RNA binding (GO:0003723);; Molecular Function: ribonuclease T2 activity (GO:0033897);;	K01166|1.2e-19|cam:105852331|K01166 ribonuclease T2 [EC:4.6.1.19] | (RefSeq) ribonuclease 1-like	--	[A]	RNA processing and modification	Ribonuclease T2 family	Ribonuclease S-4 OS=Antirrhinum hispanicum OX=49039 GN=S4 PE=2 SV=1	S	Function unknown	ribonuclease 1-like [Cicer arietinum]
MS.gene073854	--	--	--	K15030|1.7e-29|bna:106426879|K15030 translation initiation factor 3 subunit M | (RefSeq) uncharacterized protein LOC106426879 isoform X2	--	--	--	--	F-box protein CPR1 OS=Arabidopsis thaliana OX=3702 GN=CPR1 PE=1 SV=2	S	Function unknown	putative F-box domain, galactose oxidase/kelch, beta-propeller, F-box associated interaction [Medicago truncatula]
MS.gene34069	[V]	Defense mechanisms	Molecular Function: ATP binding (GO:0005524);; Cellular Component: plasma membrane (GO:0005886);; Molecular Function: monosaccharide-transporting ATPase activity (GO:0015407);; Cellular Component: integral component of membrane (GO:0016021);; Molecular Function: ATPase activity (GO:0016887);; Molecular Function: ATPase activity, coupled to transmembrane movement of substances (GO:0042626);; Biolo…	K21396|4.5e-60|gsl:Gasu_36200|K21396 ATP-binding cassette, subfamily G (WHITE), eye pigment precursor transporter | (RefSeq) ABC transporter, ATP-binding protein	--	[Q]	Secondary metabolites biosynthesis, transport and catabolism	ABC-2 type transporter	ABC transporter G family member 24 OS=Arabidopsis thaliana OX=3702 GN=ABCG24 PE=2 SV=2	V	Defense mechanisms	ABC transporter G family member 24 isoform X1 [Medicago truncatula]
MS.gene06941	--	--	Molecular Function: cyclin-dependent protein serine/threonine kinase activity (GO:0004693);; Molecular Function: ATP binding (GO:0005524);; Cellular Component: nucleus (GO:0005634);; Biological Process: protein phosphorylation (GO:0006468);; Biological Process: regulation of cell cycle (GO:0051726);;	--	--	[R]	General function prediction only	Protein kinase domain	Probable plastid-lipid-associated protein 14, chloroplastic OS=Arabidopsis thaliana OX=3702 GN=PAP14 PE=1 SV=1	T	Signal transduction mechanisms	probable plastid-lipid-associated protein 14, chloroplastic [Medicago truncatula]
MS.gene002551	--	--	Cellular Component: Golgi membrane (GO:0000139);; Cellular Component: integral component of membrane (GO:0016021);; Biological Process: pectin biosynthetic process (GO:0045489);; Molecular Function: polygalacturonate 4-alpha-galacturonosyltransferase activity (GO:0047262);; Biological Process: cell wall organization (GO:0071555);;	K13648|0.0e+00|mtr:MTR_2g015550|K13648 alpha-1,4-galacturonosyltransferase [EC:2.4.1.43] | (RefSeq) CAZy family GT8 glycosyltransferase	Amino sugar and nucleotide sugar metabolism (ko00520)	--	--	Glycosyl transferase family 8	Probable galacturonosyltransferase 10 OS=Arabidopsis thaliana OX=3702 GN=GAUT10 PE=2 SV=2	G	Carbohydrate transport and metabolism	probable galacturonosyltransferase 10 [Medicago truncatula]
MS.gene037259	--	--	Biological Process: lipid metabolic process (GO:0006629);; Molecular Function: phosphoric diester hydrolase activity (GO:0008081);;	--	--	[K]	Transcription	Bromodomain	Transcription factor GTE10 OS=Arabidopsis thaliana OX=3702 GN=GTE10 PE=1 SV=2	BK	Chromatin structure and dynamics;; Transcription	transcription factor GTE12-like protein [Trifolium pratense]
MS.gene55989	--		Molecular Function: protein kinase activity (GO:0004672);; Molecular Function: protein serine/threonine kinase activity (GO:0004674);; Molecular Function: ATP binding (GO:0005524);;	K04424|8.4e-100|pxb:103952008|K04424 sterile alpha motif and leucine zipper containing kinase AZK [EC:2.7.11.25] | (RefSeq) serine/threonine-protein kinase EDR1	--	[T]	Signal transduction mechanisms	Protein tyrosine and serine/threonine kinase	Serine/threonine-protein kinase EDR1 OS=Arabidopsis thaliana OX=3702 GN=EDR1 PE=1 SV=1	T	Signal transduction mechanisms	probable serine/threonine-protein kinase DDB_G0267686 [Medicago truncatula]
MS.gene029529	--	--	Molecular Function: transcription regulatory region sequence-specific DNA binding (GO:0000976);; Molecular Function: RNA polymerase II regulatory region sequence-specific DNA binding (GO:0000977);; Molecular Function: RNA polymerase II transcription factor activity, sequence-specific DNA binding (GO:0000981);; Cellular Component: nucleus (GO:0005634);; Molecular Function: transcription factor bin…	K12412|5.4e-34|qsu:112030633|K12412 pheromone receptor transcription factor | (RefSeq) agamous-like MADS-box protein AGL62	--	[K]	Transcription	SRF-type transcription factor (DNA-binding and dimerisation domain)	Agamous-like MADS-box protein AGL62 OS=Arabidopsis thaliana OX=3702 GN=AGL62 PE=1 SV=1	K	Transcription	agamous-like MADS-box protein AGL62 [Medicago truncatula]
MS.gene045570	--	--	Cellular Component: nucleus (GO:0005634);; Cellular Component: proteasome regulatory particle, base subcomplex (GO:0008540);; Molecular Function: enzyme regulator activity (GO:0030234);; Cellular Component: proteasome storage granule (GO:0034515);; Biological Process: regulation of protein catabolic process (GO:0042176);; Biological Process: proteasome-mediated ubiquitin-dependent protein catabol…	K03028|0.0e+00|mtr:MTR_4g078780|K03028 26S proteasome regulatory subunit N1 | (RefSeq) 26S proteasome regulatory subunit S2 1B	Proteasome (ko03050)	[O]	Posttranslational modification, protein turnover, chaperones	RPN1/RPN2 N-terminal domain	26S proteasome non-ATPase regulatory subunit 2 homolog A OS=Arabidopsis thaliana OX=3702 GN=RPN1A PE=1 SV=2	O	Posttranslational modification, protein turnover, chaperones	26S proteasome non-ATPase regulatory subunit 2 homolog A [Medicago truncatula]
MS.gene059418	[V]	Defense mechanisms	Molecular Function: antiporter activity (GO:0015297);; Cellular Component: integral component of membrane (GO:0016021);; Molecular Function: xenobiotic transporter activity (GO:0042910);;	K03327|2.5e-156|mtr:MTR_6g047640|K03327 multidrug resistance protein, MATE family | (RefSeq) MATE efflux family protein	--	[R]	General function prediction only	MatE	Protein DETOXIFICATION 35 OS=Arabidopsis thaliana OX=3702 GN=DTX35 PE=1 SV=1	V	Defense mechanisms	protein DETOXIFICATION 35 isoform X1 [Medicago truncatula]
MS.gene61109	--	--	Cellular Component: integral component of membrane (GO:0016021);;	--	--	--	--	--	--	--	--	transmembrane protein, putative [Medicago truncatula]
MS.gene04795	--	--	Cellular Component: nucleus (GO:0005634);; Biological Process: regulation of transcription, DNA-templated (GO:0006355);; Molecular Function: zinc ion binding (GO:0008270);;	K12130|7.7e-07|cpep:111808830|K12130 pseudo-response regulator 5 | (RefSeq) two-component response regulator-like APRR9	Circadian rhythm - plant (ko04712)	[K]	Transcription	CCT motif	Zinc finger protein CONSTANS-LIKE 16 OS=Arabidopsis thaliana OX=3702 GN=COL16 PE=1 SV=2	K	Transcription	zinc finger protein CONSTANS-LIKE 16 [Medicago truncatula]
MS.gene83303	--	--	Molecular Function: nucleic acid binding (GO:0003676);; Biological Process: DNA integration (GO:0015074);;	--	--	--	--	--	--	--	--	hypothetical protein TSUD_417510, partial [Trifolium subterraneum]
MS.gene32600	--	--	--	--	--	--	--	--	--	--	--	hypothetical protein MTR_3g107750 [Medicago truncatula]
MS.gene48570	--	--	Cellular Component: transcription factor TFIID complex (GO:0005669);; Molecular Function: protein heterodimerization activity (GO:0046982);;	K14649|1.5e-209|mtr:MTR_7g015100|K14649 transcription initiation factor TFIID subunit 8 | (RefSeq) bromodomain transcription factor	Basal transcription factors (ko03022)	[K]	Transcription	Bromodomain associated	Transcription initiation factor TFIID subunit 8 OS=Arabidopsis thaliana OX=3702 GN=TAF8 PE=1 SV=1	S	Function unknown	transcription initiation factor TFIID subunit 8 [Medicago truncatula]
MS.gene045356	[H]	Coenzyme transport and metabolism	Molecular Function: adenosylhomocysteinase activity (GO:0004013);; Cellular Component: cytosol (GO:0005829);; Biological Process: one-carbon metabolic process (GO:0006730);; Biological Process: S-adenosylmethionine cycle (GO:0033353);;	K01251|7.0e-281|mtr:MTR_3g084340|K01251 adenosylhomocysteinase [EC:3.3.1.1] | (RefSeq) S-adenosyl-L-homocysteine hydrolase	Cysteine and methionine metabolism (ko00270)	[H]	Coenzyme transport and metabolism	S-adenosyl-L-homocysteine hydrolase	Adenosylhomocysteinase OS=Medicago sativa OX=3879 GN=SAHH PE=2 SV=1	H	Coenzyme transport and metabolism	RecName: Full=Adenosylhomocysteinase; Short=AdoHcyase; AltName: Full=S-adenosyl-L-homocysteine hydrolase [Medicago sativa]
MS.gene22790	--	--	Biological Process: ubiquitin-dependent protein catabolic process (GO:0006511);; Cellular Component: SCF ubiquitin ligase complex (GO:0019005);; Biological Process: SCF-dependent proteasomal ubiquitin-dependent protein catabolic process (GO:0031146);;	K10268|3.5e-205|mtr:MTR_7g112570|K10268 F-box and leucine-rich repeat protein 2/20 | (RefSeq) F-box/LRR protein	--	[R]	General function prediction only	Leucine Rich repeat	F-box/LRR-repeat protein 3 OS=Arabidopsis thaliana OX=3702 GN=FBL3 PE=2 SV=1	S	Function unknown	F-box/LRR-repeat protein 3 isoform X1 [Medicago truncatula]
MS.gene023066	[V]	Defense mechanisms	Molecular Function: magnesium ion binding (GO:0000287);; Cellular Component: cytosol (GO:0005829);; Biological Process: dCTP catabolic process (GO:0006253);; Biological Process: DNA protection (GO:0042262);; Molecular Function: dCTP diphosphatase activity (GO:0047840);;	K16904|2.5e-44|mtr:MTR_7g052230|K16904 dCTP diphosphatase [EC:3.6.1.12] | (RefSeq) MazG nucleotide pyrophosphohydrolase domain protein	Pyrimidine metabolism (ko00240)	--	--	MazG-like family	--	S	Function unknown	dCTP pyrophosphatase 1 [Medicago truncatula]
MS.gene08323	--	--	Cellular Component: integral component of membrane (GO:0016021);; Molecular Function: oxidoreductase activity, acting on NAD(P)H, quinone or similar compound as acceptor (GO:0016655);;	--	--	--	--	NADH dehydrogenase transmembrane subunit	NAD(P)H-quinone oxidoreductase subunit L, chloroplastic OS=Arabidopsis thaliana OX=3702 GN=ndhL PE=2 SV=1	S	Function unknown	unknown [Medicago truncatula]
MS.gene01259	[CP]	Energy production and conversion;; Inorganic ion transport and metabolism	Molecular Function: magnesium ion binding (GO:0000287);; Molecular Function: inorganic diphosphatase activity (GO:0004427);; Cellular Component: cytoplasm (GO:0005737);; Biological Process: phosphate-containing compound metabolic process (GO:0006796);;	K01507|1.1e-167|mtr:MTR_2g010430|K01507 inorganic pyrophosphatase [EC:3.6.1.1] | (RefSeq) inorganic pyrophosphatase	Oxidative phosphorylation (ko00190)	[C]	Energy production and conversion	Inorganic pyrophosphatase	Soluble inorganic pyrophosphatase 6, chloroplastic OS=Arabidopsis thaliana OX=3702 GN=PPA6 PE=1 SV=1	C	Energy production and conversion	soluble inorganic pyrophosphatase 6, chloroplastic [Medicago truncatula]
MS.gene071354	[QV]	Secondary metabolites biosynthesis, transport and catabolism;; Defense mechanisms	Molecular Function: monooxygenase activity (GO:0004497);; Molecular Function: iron ion binding (GO:0005506);; Cellular Component: integral component of membrane (GO:0016021);; Molecular Function: oxidoreductase activity, acting on paired donors, with incorporation or reduction of molecular oxygen (GO:0016705);; Molecular Function: heme binding (GO:0020037);;	K20661|1.7e-129|bvg:104887132|K20661 cytochrome P450 family 714 subfamily A polypeptide 1 | (RefSeq) cytochrome P450 714A1-like	--	[QI]	Secondary metabolites biosynthesis, transport and catabolism;; Lipid transport and metabolism	Cytochrome P450	Cytochrome P450 714A2 OS=Arabidopsis thaliana OX=3702 GN=CYP714A2 PE=2 SV=1	Q	Secondary metabolites biosynthesis, transport and catabolism	cytochrome P450 family protein [Medicago truncatula]
MS.gene84109	--	--	Biological Process: reproduction (GO:0000003);; Biological Process: phosphorelay signal transduction system (GO:0000160);; Biological Process: response to reactive oxygen species (GO:0000302);; Biological Process: response to superoxide (GO:0000303);; Biological Process: response to oxygen radical (GO:0000305);; Biological Process: response to acid chemical (GO:0001101);; Biological Process: regu…	--	--	--	--	--	Probable inactive poly [ADP-ribose] polymerase SRO1 OS=Arabidopsis thaliana OX=3702 GN=SRO1 PE=1 SV=2	S	Function unknown	putative poly(ADP-ribose) polymerase, catalytic domain-containing protein [Medicago truncatula]
MS.gene03760	--	--	Molecular Function: protein binding (GO:0005515);;	--	--	--	--	FBD	Putative F-box/FBD/LRR-repeat protein At4g00315 OS=Arabidopsis thaliana OX=3702 GN=At4g00315 PE=4 SV=1	S	Function unknown	F-box/LRR-repeat protein At4g14103 [Medicago truncatula]
MS.gene33867	[E]	Amino acid transport and metabolism	Biological Process: oligopeptide transport (GO:0006857);; Cellular Component: integral component of membrane (GO:0016021);; Molecular Function: transmembrane transporter activity (GO:0022857);;	K14638|9.4e-277|mtr:MTR_1g026740|K14638 solute carrier family 15 (peptide/histidine transporter), member 3/4 | (RefSeq) peptide/nitrate transporter plant	--	[E]	Amino acid transport and metabolism	POT family	Protein NRT1/ PTR FAMILY 1.2 OS=Arabidopsis thaliana OX=3702 GN=NPF1.2 PE=1 SV=1	E	Amino acid transport and metabolism	putative proton-dependent oligopeptide transporter family, major facilitator superfamily [Medicago truncatula]
MS.gene29029	--	--	Molecular Function: ligase activity (GO:0016874);;	K01922|1.4e-163|mtr:MTR_3g073550|K01922 phosphopantothenate---cysteine ligase (ATP) [EC:6.3.2.51] | (RefSeq) phosphopantothenate-cysteine ligase-like protein	Pantothenate and CoA biosynthesis (ko00770)	[R]	General function prediction only	DNA / pantothenate metabolism flavoprotein	Phosphopantothenate--cysteine ligase 2 OS=Arabidopsis thaliana OX=3702 GN=PPCS2 PE=2 SV=2	H	Coenzyme transport and metabolism	phosphopantothenate--cysteine ligase 2 [Medicago truncatula]
MS.gene76593	[J]	Translation, ribosomal structure and biogenesis	Molecular Function: RNA binding (GO:0003723);; Molecular Function: endoribonuclease activity (GO:0004521);; Cellular Component: extracellular region (GO:0005576);; Biological Process: RNA catabolic process (GO:0006401);; Molecular Function: ribonuclease T2 activity (GO:0033897);;	K01166|3.9e-133|mtr:MTR_5g041010|K01166 ribonuclease T2 [EC:4.6.1.19] | (RefSeq) ribonuclease T2 family protein	--	[A]	RNA processing and modification	Ribonuclease T2 family	Ribonuclease 3 OS=Arabidopsis thaliana OX=3702 GN=RNS3 PE=2 SV=1	S	Function unknown	ribonuclease 3 [Medicago truncatula]
MS.gene016791	--	--	Molecular Function: nucleic acid binding (GO:0003676);; Molecular Function: RNA binding (GO:0003723);;	K12891|4.6e-06|lsv:111892724|K12891 splicing factor, arginine/serine-rich 2 | (RefSeq) serine/arginine-rich splicing factor 2-like	Spliceosome (ko03040)	--	--	RNA recognition motif. (a.k.a. RRM, RBD, or RNP domain)	--	--	--	hypothetical protein TSUD_253840 [Trifolium subterraneum]
MS.gene53397	[T]	Signal transduction mechanisms	Molecular Function: protein serine/threonine kinase activity (GO:0004674);; Molecular Function: ATP binding (GO:0005524);; Biological Process: signal transduction (GO:0007165);;	K07198|4.5e-119|atr:18425660|K07198 5'-AMP-activated protein kinase, catalytic alpha subunit [EC:2.7.11.11] | (RefSeq) CBL-interacting protein kinase 5	--	[T]	Signal transduction mechanisms	Protein kinase domain	CBL-interacting serine/threonine-protein kinase 12 OS=Arabidopsis thaliana OX=3702 GN=CIPK12 PE=1 SV=1	T	Signal transduction mechanisms	CBL-interacting serine/threonine-protein kinase 12 [Medicago truncatula]
MS.gene96304	--	--	Molecular Function: nucleic acid binding (GO:0003676);; Molecular Function: zinc ion binding (GO:0008270);; Biological Process: DNA integration (GO:0015074);;	K09338|4.3e-104|cit:102623619|K09338 homeobox-leucine zipper protein | (RefSeq) homeobox-leucine zipper protein ROC8-like	--	[R]	General function prediction only	--	--	L	Replication, recombination and repair	putative gag-pol polyprotein, partial [Trifolium pratense]
MS.gene96479	[H]	Coenzyme transport and metabolism	Molecular Function: O-methyltransferase activity (GO:0008171);; Molecular Function: S-adenosylmethionine-dependent methyltransferase activity (GO:0008757);; Biological Process: aromatic compound biosynthetic process (GO:0019438);; Biological Process: methylation (GO:0032259);; Molecular Function: protein dimerization activity (GO:0046983);;	K13066|3.0e-207|mtr:MTR_1g036460|K13066 caffeic acid 3-O-methyltransferase [EC:2.1.1.68] | (RefSeq) caffeic acid O-methyltransferase	Phenylpropanoid biosynthesis (ko00940)	[R]	General function prediction only	O-methyltransferase domain	Isoliquiritigenin 2'-O-methyltransferase OS=Medicago sativa OX=3879 PE=1 SV=1	S	Function unknown	isoliquiritigenin 2'-O-methyltransferase [Medicago truncatula]
MS.gene79576	--	--	--	K16225|2.5e-28|ath:AT5G45260|K16225 probable WRKY transcription factor 52 | (RefSeq) RRS1; Disease resistance protein (TIR-NBS-LRR class)	Plant-pathogen interaction (ko04626)	--	--	Leucine Rich Repeat	Disease resistance protein RRS1 OS=Arabidopsis thaliana OX=3702 GN=RRS1 PE=1 SV=1	S	Function unknown	hypothetical protein TSUD_232130 [Trifolium subterraneum]
MS.gene063347	--	--	Cellular Component: integral component of membrane (GO:0016021);;	K13466|3.2e-20|pper:18785913|K13466 EIX receptor 1/2 | (RefSeq) LRR receptor-like serine/threonine-protein kinase GSO2 isoform X1	Plant-pathogen interaction (ko04626)	--	--	Leucine rich repeat	Receptor-like protein EIX2 OS=Solanum lycopersicum OX=4081 GN=EIX2 PE=1 SV=2	S	Function unknown	putative leucine-rich repeat-containing, plant-type, leucine-rich repeat domain, L [Medicago truncatula]
MS.gene027274	--	--	Molecular Function: molecular_function (GO:0003674);; Molecular Function: nucleic acid binding (GO:0003676);; Molecular Function: RNA binding (GO:0003723);; Molecular Function: catalytic activity (GO:0003824);; Molecular Function: nuclease activity (GO:0004518);; Molecular Function: endonuclease activity (GO:0004519);; Molecular Function: binding (GO:0005488);; Cellular Component: cellular_compon…	--	--	--	--	--	--	S	Function unknown	hypothetical protein MtrunA17_Chr8g0368841 [Medicago truncatula]
MS.gene65156	--	--	Molecular Function: transcription cofactor activity (GO:0003712);; Biological Process: regulation of transcription from RNA polymerase II promoter (GO:0006357);; Cellular Component: mediator complex (GO:0016592);;	K15148|8.7e-55|ccaj:109808699|K15148 mediator of RNA polymerase II transcription subunit 7 | (RefSeq) mediator of RNA polymerase II transcription subunit 7a-like	--	[K]	Transcription	MED7 protein	Mediator of RNA polymerase II transcription subunit 7a OS=Arabidopsis thaliana OX=3702 GN=MED7A PE=1 SV=1	K	Transcription	mediator of RNA polymerase II transcription subunit 7a [Cajanus cajan]
MS.gene75045	--	--	Molecular Function: nucleic acid binding (GO:0003676);; Molecular Function: RNA binding (GO:0003723);; Molecular Function: kinase activity (GO:0016301);;	K12891|5.1e-07|han:110869972|K12891 splicing factor, arginine/serine-rich 2 | (RefSeq) probable splicing factor, arginine/serine-rich 4	Spliceosome (ko03040)	--	--	Domain of unknown function (DUF4283)	--	S	Function unknown	hypothetical protein TSUD_247050 [Trifolium subterraneum]
MS.gene20872	--	--	Molecular Function: nucleic acid binding (GO:0003676);;	--	--	--	--	--	--	S	Function unknown	uncharacterized protein LOC112419303 [Medicago truncatula]
MS.gene63446	--	--	Molecular Function: UDP-glycosyltransferase activity (GO:0008194);; Cellular Component: integral component of membrane (GO:0016021);; Cellular Component: intracellular membrane-bounded organelle (GO:0043231);;	K08237|5.7e-123|mtr:MTR_6g023665|K08237 hydroquinone glucosyltransferase [EC:2.4.1.218] | (RefSeq) UDP-glucosyltransferase family protein	--	[GC]	Carbohydrate transport and metabolism;; Energy production and conversion	--	Hydroquinone glucosyltransferase OS=Rauvolfia serpentina OX=4060 GN=AS PE=1 SV=1	S	Function unknown	hydroquinone glucosyltransferase [Medicago truncatula]
MS.gene24513	--	--	--	K15255|1.8e-60|ats:109757034|K15255 ATP-dependent DNA helicase PIF1 [EC:3.6.4.12] | (RefSeq) uncharacterized protein LOC109757034	--	[D]	Cell cycle control, cell division, chromosome partitioning	--	--	S	Function unknown	uncharacterized protein LOC112419378 [Medicago truncatula]
MS.gene47584	[T]	Signal transduction mechanisms	Molecular Function: protein binding (GO:0005515);;	--	--	--	--	FHA domain	FHA domain-containing protein At4g14490 OS=Arabidopsis thaliana OX=3702 GN=At4g14490 PE=1 SV=1	T	Signal transduction mechanisms	FHA domain-containing protein At4g14490 [Medicago truncatula]
MS.gene003298	--	--	Molecular Function: DNA binding (GO:0003677);; Molecular Function: transcription factor activity, sequence-specific DNA binding (GO:0003700);; Cellular Component: CCAAT-binding factor complex (GO:0016602);;	K08064|3.2e-102|mtr:MTR_2g030170|K08064 nuclear transcription factor Y, alpha | (RefSeq) CCAAT-binding transcription factor	--	[K]	Transcription	CCAAT-binding transcription factor (CBF-B/NF-YA) subunit B	Nuclear transcription factor Y subunit A-7 OS=Arabidopsis thaliana OX=3702 GN=NFYA7 PE=1 SV=1	K	Transcription	nuclear transcription factor Y subunit A-7 [Medicago truncatula]
MS.gene062267	--	--	--	--	--	--	--	--	--	U	Intracellular trafficking, secretion, and vesicular transport	--
MS.gene023034	[T]	Signal transduction mechanisms	Molecular Function: protein serine/threonine kinase activity (GO:0004674);; Molecular Function: ATP binding (GO:0005524);; Cellular Component: nucleus (GO:0005634);; Cellular Component: cytoplasm (GO:0005737);; Cellular Component: plasma membrane (GO:0005886);; Biological Process: protein phosphorylation (GO:0006468);;	K20714|6.6e-211|mtr:MTR_7g053200|K20714 serine/threonine-protein kinase OXI1 [EC:2.7.11.1] | (RefSeq) Serine/Threonine-kinase OXI1-like protein	MAPK signaling pathway - plant (ko04016)	[R]	General function prediction only	Protein kinase domain	Serine/threonine-protein kinase OXI1 OS=Arabidopsis thaliana OX=3702 GN=OXI1 PE=1 SV=1	T	Signal transduction mechanisms	serine/threonine-protein kinase OXI1 [Medicago truncatula]
MS.gene28220	--	--	--	--	--	--	--	--	--	--	--	unknown [Medicago truncatula]
MS.gene46644	--	--	Molecular Function: hydrolase activity (GO:0016787);; Molecular Function: ADP binding (GO:0043531);;	K12818|1.2e-74|mtr:MTR_0267s0070|K12818 ATP-dependent RNA helicase DHX8/PRP22 [EC:3.6.4.13] | (RefSeq) NB-ARC domain disease resistance protein, putative	Spliceosome (ko03040)	[T]	Signal transduction mechanisms	Rx N-terminal domain	Putative disease resistance protein At3g14460 OS=Arabidopsis thaliana OX=3702 GN=At3g14460 PE=3 SV=1	S	Function unknown	putative disease resistance RPP13-like protein 1 [Medicago truncatula]
MS.gene023183	--	--	Cellular Component: nucleus (GO:0005634);; Biological Process: regulation of transcription, DNA-templated (GO:0006355);; Molecular Function: zinc ion binding (GO:0008270);;	K17604|3.1e-20|dosa:Os01t0852650-00|K17604 zinc finger SWIM domain-containing protein 3 | (RefSeq) Os01g0852650; FAR1 DNA binding domain domain containing protein.	--	--	--	FAR1 DNA-binding domain	Putative protein FAR1-RELATED SEQUENCE 10 OS=Arabidopsis thaliana OX=3702 GN=FRS10 PE=2 SV=2	--	--	putative transcription factor FAR family [Medicago truncatula]
MS.gene24569	[I]	Lipid transport and metabolism	Molecular Function: GTP binding (GO:0005525);;	K07952|4.4e-40|mtr:MTR_2g022200|K07952 ADP-ribosylation factor related protein 1 | (RefSeq) ADP-ribosylation factor-like protein A1D	--	[U]	Intracellular trafficking, secretion, and vesicular transport	Mycolic acid cyclopropane synthetase	--	S	Function unknown	ADP-ribosylation factor-related protein 1-like [Trifolium pratense]
MS.gene76675	--	--	Molecular Function: RNA-directed DNA polymerase activity (GO:0003964);;	--	--	--	--	--	--	L	Replication, recombination and repair	uncharacterized protein LOC112422788 [Medicago truncatula]
MS.gene051916	[GI]	Carbohydrate transport and metabolism;; Lipid transport and metabolism	Cellular Component: integral component of membrane (GO:0016021);; Molecular Function: pectinesterase activity (GO:0030599);; Biological Process: cell wall modification (GO:0042545);; Molecular Function: aspartyl esterase activity (GO:0045330);; Biological Process: pectin catabolic process (GO:0045490);;	K01051|1.7e-164|mtr:MTR_7g107180|K01051 pectinesterase [EC:3.1.1.11] | (RefSeq) pectinesterase/pectinesterase inhibitor	Pentose and glucuronate interconversions (ko00040)	--	--	Pectinesterase	Probable pectinesterase/pectinesterase inhibitor 12 OS=Arabidopsis thaliana OX=3702 GN=PME12 PE=2 SV=1	G	Carbohydrate transport and metabolism	probable pectinesterase 30 [Medicago truncatula]
MS.gene035471	--	--	--	K00558|1.5e-07|mtr:MTR_3g026190|K00558 DNA (cytosine-5)-methyltransferase 1 [EC:2.1.1.37] | (RefSeq) cytosine-specific methyltransferase, putative	Cysteine and methionine metabolism (ko00270)	--	--	--	--	--	--	hypothetical protein MtrunA17_Chr7g0215391 [Medicago truncatula]
MS.gene074470	--	--	Biological Process: pathogenesis (GO:0009405);; Molecular Function: nutrient reservoir activity (GO:0045735);;	K23637|1.5e-22|pvu:PHAVU_011G203600g|K23637 WAP four-disulfide core domain protein 3 | (RefSeq) hypothetical protein	--	--	--	Albumin I chain a	Albumin-1 D OS=Pisum sativum OX=3888 PE=1 SV=1	--	--	albumin-1 [Medicago truncatula]
MS.gene59822	--	--	Biological Process: intracellular protein transport (GO:0006886);; Biological Process: ER to Golgi vesicle-mediated transport (GO:0006888);; Molecular Function: zinc ion binding (GO:0008270);; Cellular Component: COPII vesicle coat (GO:0030127);;	K14007|7.4e-16|cam:101502633|K14007 protein transport protein SEC24 | (RefSeq) protein transport protein Sec24-like At3g07100	Protein processing in endoplasmic reticulum (ko04141)	[U]	Intracellular trafficking, secretion, and vesicular transport	Sec23/Sec24 trunk domain	Protein transport protein Sec24-like At3g07100 OS=Arabidopsis thaliana OX=3702 GN=At3g07100 PE=2 SV=2	U	Intracellular trafficking, secretion, and vesicular transport	hypothetical protein TSUD_344040 [Trifolium subterraneum]
MS.gene011710	--	--	Cellular Component: nucleosome (GO:0000786);; Molecular Function: DNA binding (GO:0003677);; Cellular Component: nucleus (GO:0005634);; Molecular Function: protein heterodimerization activity (GO:0046982);;	K11253|2.2e-67|adu:107460150|K11253 histone H3 | (RefSeq) histone H3.3	--	[B]	Chromatin structure and dynamics	Core histone H2A/H2B/H3/H4	Histone H3.3 OS=Arabidopsis thaliana OX=3702 GN=HTR4 PE=1 SV=2	B	Chromatin structure and dynamics	hypothetical protein CR513_38538, partial [Mucuna pruriens]
MS.gene55316	--	--	--	--	--	--	--	--	--	--	--	uncharacterized protein LOC25490604 [Medicago truncatula]
MS.gene85280	--	--	Cellular Component: Golgi membrane (GO:0000139);; Molecular Function: structural molecule activity (GO:0005198);; Cellular Component: cytosol (GO:0005829);; Biological Process: protein transport (GO:0015031);; Cellular Component: COPII vesicle coat (GO:0030127);; Cellular Component: nuclear pore outer ring (GO:0031080);; Biological Process: COPII-coated vesicle budding (GO:0090114);;	K14004|4.8e-139|mtr:MTR_3g054090|K14004 protein transport protein SEC13 | (RefSeq) transducin/WD-like repeat-protein	RNA transport (ko03013);; Protein processing in endoplasmic reticulum (ko04141)	[U]	Intracellular trafficking, secretion, and vesicular transport	WD domain, G-beta repeat	Protein transport protein SEC13 homolog A OS=Arabidopsis thaliana OX=3702 GN=SEC13A PE=1 SV=1	U	Intracellular trafficking, secretion, and vesicular transport	protein transport protein SEC13 homolog B [Medicago truncatula]
MS.gene025106	[C]	Energy production and conversion	Biological Process: cytokinin metabolic process (GO:0009690);; Molecular Function: cytokinin dehydrogenase activity (GO:0019139);; Molecular Function: FAD binding (GO:0071949);;	K00279|8.2e-288|mtr:MTR_2g039340|K00279 cytokinin dehydrogenase [EC:1.5.99.12] | (RefSeq) cytokinin oxidase/dehydrogenase-like protein	Zeatin biosynthesis (ko00908)	[C]	Energy production and conversion	Cytokinin dehydrogenase 1, FAD and cytokinin binding	Cytokinin dehydrogenase 3 OS=Arabidopsis thaliana OX=3702 GN=CKX3 PE=1 SV=1	C	Energy production and conversion	cytokinin dehydrogenase 2 [Medicago truncatula]
MS.gene64491	[G]	Carbohydrate transport and metabolism	Molecular Function: polygalacturonase activity (GO:0004650);; Cellular Component: extracellular region (GO:0005576);; Biological Process: carbohydrate metabolic process (GO:0005975);; Cellular Component: integral component of membrane (GO:0016021);; Biological Process: cell wall organization (GO:0071555);;	K01184|2.6e-22|mtr:MTR_5g043350|K01184 polygalacturonase [EC:3.2.1.15] | (RefSeq) polygalacturonase/glycoside hydrolase family protein	Pentose and glucuronate interconversions (ko00040)	--	--	Glycosyl hydrolases family 28	Probable polygalacturonase OS=Vitis vinifera OX=29760 GN=GSVIVT00026920001 PE=1 SV=1	M	Cell wall/membrane/envelope biogenesis	probable polygalacturonase [Cicer arietinum]
MS.gene08236	[Q]	Secondary metabolites biosynthesis, transport and catabolism	Biological Process: response to light stimulus (GO:0009416);; Molecular Function: flavonol synthase activity (GO:0045431);; Molecular Function: metal ion binding (GO:0046872);; Molecular Function: dioxygenase activity (GO:0051213);;	K05278|5.5e-192|mtr:MTR_3g072820|K05278 flavonol synthase [EC:1.14.20.6] | (RefSeq) flavonol synthase/flavanone 3-hydroxylase	Flavonoid biosynthesis (ko00941)	[QR]	Secondary metabolites biosynthesis, transport and catabolism;; General function prediction only	2OG-Fe(II) oxygenase superfamily	Flavonol synthase/flavanone 3-hydroxylase OS=Malus domestica OX=3750 GN=FLS PE=2 SV=1	S	Function unknown	flavonol synthase/flavanone 3-hydroxylase [Medicago truncatula]
MS.gene037540	--	--	--	K01593|8.7e-25|mtr:MTR_7g058700|K01593 aromatic-L-amino-acid/L-tryptophan decarboxylase [EC:4.1.1.28 4.1.1.105] | (RefSeq) tyrosine/DOPA decarboxylase	Tyrosine metabolism (ko00350);; Phenylalanine metabolism (ko00360);; Tryptophan metabolism (ko00380);; Isoquinoline alkaloid biosynthesis (ko00950);; Betalain biosynthesis (ko00965)	--	--	Protein of unknown function (DUF674)	--	S	Function unknown	uncharacterized protein LOC11411571 [Medicago truncatula]
MS.gene038321	--	--	Molecular Function: transcription factor activity, sequence-specific DNA binding (GO:0003700);; Cellular Component: nucleus (GO:0005634);; Molecular Function: sequence-specific DNA binding (GO:0043565);;	--	--	--	--	--	--	K	Transcription	probable WRKY transcription factor 71 [Medicago truncatula]
MS.gene034917	[G]	Carbohydrate transport and metabolism	Cellular Component: cytosol (GO:0005829);; Biological Process: fructose metabolic process (GO:0006000);; Molecular Function: fructokinase activity (GO:0008865);; Molecular Function: carbohydrate kinase activity (GO:0019200);;	K00847|1.2e-56|mtr:MTR_1g101950|K00847 fructokinase [EC:2.7.1.4] | (RefSeq) pfkB family carbohydrate kinase	Fructose and mannose metabolism (ko00051);; Starch and sucrose metabolism (ko00500);; Amino sugar and nucleotide sugar metabolism (ko00520)	[G]	Carbohydrate transport and metabolism	pfkB family carbohydrate kinase	Probable fructokinase-7 OS=Arabidopsis thaliana OX=3702 GN=At5g51830 PE=1 SV=1	G	Carbohydrate transport and metabolism	probable fructokinase-7 [Medicago truncatula]
MS.gene71466	[O]	Posttranslational modification, protein turnover, chaperones	Cellular Component: plastid (GO:0009536);;	--	--	--	--	Thioredoxin	--	O	Posttranslational modification, protein turnover, chaperones	uncharacterized protein LOC11421344 [Medicago truncatula]
MS.gene047092	[I]	Lipid transport and metabolism	Molecular Function: phosphatidylserine decarboxylase activity (GO:0004609);; Molecular Function: calcium ion binding (GO:0005509);; Biological Process: phosphatidylethanolamine biosynthetic process (GO:0006646);; Cellular Component: membrane (GO:0016020);; Biological Process: protein autoprocessing (GO:0016540);;	K01613|0.0e+00|mtr:MTR_2g008190|K01613 phosphatidylserine decarboxylase [EC:4.1.1.65] | (RefSeq) phosphatidylserine decarboxylase	Glycerophospholipid metabolism (ko00564)	[I]	Lipid transport and metabolism	Phosphatidylserine decarboxylase	Phosphatidylserine decarboxylase proenzyme 2 OS=Arabidopsis thaliana OX=3702 GN=PSD2 PE=2 SV=1	I	Lipid transport and metabolism	phosphatidylserine decarboxylase proenzyme 2 isoform X4 [Medicago truncatula]
MS.gene37844	--	--	Cellular Component: integral component of membrane (GO:0016021);;	K01193|7.3e-23|ats:109747879|K01193 beta-fructofuranosidase [EC:3.2.1.26] | (RefSeq) LOC109747879; beta-fructofuranosidase, insoluble isoenzyme 3-like	Galactose metabolism (ko00052);; Starch and sucrose metabolism (ko00500)	--	--	Plant protein of unknown function	--	S	Function unknown	UPF0481 protein At3g47200-like [Medicago truncatula]
MS.gene71295	--	--	--	K09518|1.2e-07|cam:101512023|K09518 DnaJ homolog subfamily B member 12 | (RefSeq) chaperone protein dnaJ 49	Protein processing in endoplasmic reticulum (ko04141)	--	--	Domain of unknown function (DUF3444)	--	O	Posttranslational modification, protein turnover, chaperones	uncharacterized protein LOC11438942 [Medicago truncatula]
MS.gene82496	[T]	Signal transduction mechanisms	Molecular Function: protein serine/threonine kinase activity (GO:0004674);; Molecular Function: ATP binding (GO:0005524);; Cellular Component: plasma membrane (GO:0005886);; Cellular Component: integral component of membrane (GO:0016021);; Molecular Function: carbohydrate binding (GO:0030246);;	K01176|9.9e-40|sbi:8065370|K01176 alpha-amylase [EC:3.2.1.1] | (RefSeq) alpha-amylase isozyme 2A	Starch and sucrose metabolism (ko00500)	--	--	Protein kinase domain	Probable L-type lectin-domain containing receptor kinase S.7 OS=Arabidopsis thaliana OX=3702 GN=LECRKS7 PE=2 SV=1	T	Signal transduction mechanisms	probable L-type lectin-domain containing receptor kinase S.5 [Medicago truncatula]
MS.gene063489	--	--	Cellular Component: integral component of membrane (GO:0016021);;	K19891|1.9e-19|ppp:112294008|K19891 glucan endo-1,3-beta-glucosidase 1/2/3 [EC:3.2.1.39] | (RefSeq) glucan endo-1,3-beta-glucosidase 3-like	Starch and sucrose metabolism (ko00500)	--	--	X8 domain	PLASMODESMATA CALLOSE-BINDING PROTEIN 2 OS=Arabidopsis thaliana OX=3702 GN=PDCB2 PE=1 SV=1	S	Function unknown	PLASMODESMATA CALLOSE-BINDING PROTEIN 3 [Medicago truncatula]
Medicago_sativa_newGene_5840	--	--	Molecular Function: DNA binding (GO:0003677);; Cellular Component: nucleus (GO:0005634);; Biological Process: regulation of transcription, DNA-templated (GO:0006355);;	--	--	--	--	--	--	--	--	NAC domain-containing protein 59 [Medicago truncatula]
MS.gene040477	--	--	--	--	--	--	--	--	--	--	--	uncharacterized protein LOC112418535 [Medicago truncatula]
MS.gene001620	--	--	--	--	--	--	--	--	--	S	Function unknown	hypothetical protein Lal_00041103 [Lupinus albus]
MS.gene049084	--	--	Biological Process: cilium organization (GO:0044782);;	K17550|4.7e-127|mtr:MTR_8g102770|K17550 protein phosphatase 1 regulatory subunit 7 | (RefSeq) protein phosphatase 1 regulatory subunit 7	--	[T]	Signal transduction mechanisms	Leucine Rich repeats (2 copies)	Protein phosphatase 1 regulatory inhibitor subunit PPP1R7 homolog OS=Arabidopsis thaliana OX=3702 GN=At5g19680 PE=1 SV=1	S	Function unknown	protein phosphatase 1 regulatory inhibitor subunit PPP1R7 homolog [Medicago truncatula]
MS.gene08960	--	--	Molecular Function: nucleic acid binding (GO:0003676);; Molecular Function: RNA-DNA hybrid ribonuclease activity (GO:0004523);;	K11593|1.6e-12|cit:102617219|K11593 eukaryotic translation initiation factor 2C | (RefSeq) protein argonaute MEL1-like	--	--	--	Reverse transcriptase-like	--	S	Function unknown	hypothetical protein TSUD_224300 [Trifolium subterraneum]
MS.gene024879	[O]	Posttranslational modification, protein turnover, chaperones	Molecular Function: ATP binding (GO:0005524);;	K09489|3.6e-308|mtr:MTR_5g006180|K09489 heat shock 70kDa protein 4 | (RefSeq) heat shock 70 kDa protein	--	[O]	Posttranslational modification, protein turnover, chaperones	Hsp70 protein	Heat shock 70 kDa protein 8 OS=Arabidopsis thaliana OX=3702 GN=HSP70-8 PE=1 SV=1	O	Posttranslational modification, protein turnover, chaperones	putative Heat shock protein 70 family [Medicago truncatula]
MS.gene64776	--	--	Biological Process: cell surface receptor signaling pathway (GO:0007166);;	K00276|7.3e-42|pvu:PHAVU_003G204000g|K00276 primary-amine oxidase [EC:1.4.3.21] | (RefSeq) hypothetical protein	Glycine, serine and threonine metabolism (ko00260);; Tyrosine metabolism (ko00350);; Phenylalanine metabolism (ko00360);; beta-Alanine metabolism (ko00410);; Isoquinoline alkaloid biosynthesis (ko00950);; Tropane, piperidine and pyridine alkaloid biosynthesis (ko00960)	--	--	Armadillo/beta-catenin-like repeat	--	S	Function unknown	hypothetical protein MtrunA17_Chr5g0405561 [Medicago truncatula]
MS.gene006746	--	--	Biological Process: xylem development (GO:0010089);;	--	--	--	--	--	--	S	Function unknown	uncharacterized protein LOC11444629 [Medicago truncatula]
MS.gene046512	--	--	Cellular Component: mitochondrion (GO:0005739);;	--	--	--	--	--	--	--	--	hypothetical protein [Ammopiptanthus mongolicus]
MS.gene023928	[O]	Posttranslational modification, protein turnover, chaperones	Molecular Function: ATP binding (GO:0005524);; Cellular Component: cytoplasm (GO:0005737);; Biological Process: response to unfolded protein (GO:0006986);; Molecular Function: ATPase activity (GO:0016887);; Molecular Function: heat shock protein binding (GO:0031072);; Biological Process: cellular response to unfolded protein (GO:0034620);; Biological Process: protein refolding (GO:0042026);; Mole…	K03283|0.0e+00|mtr:MTR_7g078190|K03283 heat shock 70kDa protein 1/2/6/8 | (RefSeq) heat shock cognate 70 kDa protein	Spliceosome (ko03040);; Protein processing in endoplasmic reticulum (ko04141);; Endocytosis (ko04144)	[O]	Posttranslational modification, protein turnover, chaperones	Hsp70 protein	Heat shock cognate 70 kDa protein OS=Petunia hybrida OX=4102 GN=HSP70 PE=2 SV=1	O	Posttranslational modification, protein turnover, chaperones	heat shock cognate 70 kDa protein [Medicago truncatula]
MS.gene38402	--	--	--	--	--	--	--	L-A virus, major coat protein	--	S	Function unknown	Major capsid protein [Carex littledalei]
MS.gene67797	--	--	Biological Process: proteolysis (GO:0006508);; Molecular Function: cysteine-type peptidase activity (GO:0008234);;	--	--	--	--	Ulp1 protease family, C-terminal catalytic domain	--	--	--	hypothetical protein TSUD_275070 [Trifolium subterraneum]
MS.gene61828	--	--	Cellular Component: cellular_component (GO:0005575);; Cellular Component: intracellular (GO:0005622);; Cellular Component: cell (GO:0005623);; Cellular Component: cytoplasm (GO:0005737);; Cellular Component: cytosol (GO:0005829);; Biological Process: transport (GO:0006810);; Biological Process: intracellular protein transport (GO:0006886);; Biological Process: protein localization (GO:0008104);; …	--	--	--	--	--	Probable zinc metallopeptidase EGY3, chloroplastic OS=Arabidopsis thaliana OX=3702 GN=EGY3 PE=1 SV=1	S	Function unknown	hypothetical protein MTR_5g093790 [Medicago truncatula]
MS.gene43972	--	--	--	--	--	--	--	Vacuolar protein sorting-associated protein 62	--	S	Function unknown	uncharacterized protein LOC11426392 [Medicago truncatula]
MS.gene03255	--	--	Molecular Function: nucleic acid binding (GO:0003676);; Molecular Function: zinc ion binding (GO:0008270);; Molecular Function: transferase activity (GO:0016740);;	K09338|1.6e-06|oeu:111389597|K09338 homeobox-leucine zipper protein | (RefSeq) homeobox protein pnx-like	--	--	--	Zinc knuckle	--	--	--	uncharacterized protein LOC114721277 [Prosopis alba]
MS.gene63862	--	--	--	K12130|6.4e-12|mtr:MTR_3g092780|K12130 pseudo-response regulator 5 | (RefSeq) PRR response regulator	Circadian rhythm - plant (ko04712)	--	--	--	--	--	--	hypothetical protein MTR_5g094370 [Medicago truncatula]
MS.gene23213	--	--	Molecular Function: nucleic acid binding (GO:0003676);; Molecular Function: zinc ion binding (GO:0008270);; Biological Process: DNA integration (GO:0015074);;	--	--	--	--	gag-polypeptide of LTR copia-type	--	L	Replication, recombination and repair	copia protein (gag-int-pol protein), partial [Trifolium pratense]
MS.gene044550	--	--	Molecular Function: DNA binding (GO:0003677);; Molecular Function: protein dimerization activity (GO:0046983);;	K21437|2.5e-07|ccav:112523844|K21437 ankyrin repeat domain-containing protein 13 | (RefSeq) uncharacterized protein LOC112523844	--	[L]	Replication, recombination and repair	hAT family C-terminal dimerisation region	Zinc finger BED domain-containing protein RICESLEEPER 2 OS=Oryza sativa subsp. japonica OX=39947 GN=Os03g0733400 PE=2 SV=1	S	Function unknown	uncharacterized protein LOC112421319 [Medicago truncatula]
MS.gene061870	--	--	Cellular Component: nucleosome (GO:0000786);; Molecular Function: DNA binding (GO:0003677);; Cellular Component: nucleus (GO:0005634);; Biological Process: nucleosome assembly (GO:0006334);; Cellular Component: host cell nucleus (GO:0042025);; Molecular Function: protein heterodimerization activity (GO:0046982);;	K11254|7.1e-50|adu:107458448|K11254 histone H4 | (RefSeq) histone H4	--	[B]	Chromatin structure and dynamics	Centromere kinetochore component CENP-T histone fold	Histone H4 variant TH011 OS=Triticum aestivum OX=4565 PE=3 SV=2	B	Chromatin structure and dynamics	PREDICTED: uncharacterized protein LOC107825453 [Nicotiana tabacum]
MS.gene69667	--	--	--	--	--	--	--	Protein of unknown function (DUF1645)	--	--	--	uncharacterized protein LOC25501343 [Medicago truncatula]
MS.gene007894	--	--	Cellular Component: ubiquitin ligase complex (GO:0000151);; Molecular Function: metal ion binding (GO:0046872);;	--	--	[R]	General function prediction only	Yippee zinc-binding/DNA-binding /Mis18, centromere assembly	Protein yippee-like At5g53940 OS=Arabidopsis thaliana OX=3702 GN=At5g53940 PE=2 SV=1	S	Function unknown	protein yippee-like At5g53940 isoform X1 [Medicago truncatula]
MS.gene069316	--	--	Molecular Function: nucleic acid binding (GO:0003676);; Molecular Function: aspartic-type endopeptidase activity (GO:0004190);; Biological Process: DNA integration (GO:0015074);;	K02469|7.3e-40|lang:109359716|K02469 DNA gyrase subunit A [EC:5.6.2.2] | (RefSeq) DNA gyrase subunit A, chloroplastic/mitochondrial-like	--	[R]	General function prediction only	Retroviral aspartyl protease	--	L	Replication, recombination and repair	hypothetical protein TSUD_164940 [Trifolium subterraneum]
MS.gene99189	--	--	--	K17545|8.2e-10|zma:103634684|K17545 serine/threonine-protein kinase ULK4 [EC:2.7.11.1] | (RefSeq) uncharacterized protein LOC103634684	--	[R]	General function prediction only	--	Uncharacterized mitochondrial protein AtMg00810 OS=Arabidopsis thaliana OX=3702 GN=AtMg00810 PE=4 SV=1	L	Replication, recombination and repair	hypothetical protein L195_g022742 [Trifolium pratense]
MS.gene001993	[V]	Defense mechanisms	Molecular Function: antiporter activity (GO:0015297);; Cellular Component: membrane (GO:0016020);; Cellular Component: integral component of membrane (GO:0016021);; Molecular Function: transmembrane transporter activity (GO:0022857);; Molecular Function: xenobiotic transporter activity (GO:0042910);;	K03327|1.0e-160|mtr:MTR_6g047640|K03327 multidrug resistance protein, MATE family | (RefSeq) MATE efflux family protein	--	[R]	General function prediction only	MatE	Protein DETOXIFICATION 34 OS=Arabidopsis thaliana OX=3702 GN=DTX34 PE=2 SV=1	V	Defense mechanisms	protein DETOXIFICATION 35 isoform X1 [Medicago truncatula]
MS.gene82342	[S]	Function unknown	Cellular Component: integral component of membrane (GO:0016021);;	--	--	--	--	Uncharacterized protein family, UPF0114	--	S	Function unknown	uncharacterized protein LOC11435804 [Medicago truncatula]
MS.gene32170	--	--	--	--	--	--	--	--	--	S	Function unknown	hypothetical protein MTR_2g089005 [Medicago truncatula]
MS.gene042670	[Q]	Secondary metabolites biosynthesis, transport and catabolism	Molecular Function: lactoylglutathione lyase activity (GO:0004462);; Cellular Component: cytoplasm (GO:0005737);; Biological Process: methylglyoxal catabolic process to D-lactate via S-lactoyl-glutathione (GO:0019243);;	K01759|2.2e-27|gmx:100810908|K01759 lactoylglutathione lyase [EC:4.4.1.5] | (RefSeq) GMGLYI-3; lactoylglutathione lyase GLX1 isoform X1	Pyruvate metabolism (ko00620)	[G]	Carbohydrate transport and metabolism	Glyoxalase/Bleomycin resistance protein/Dioxygenase superfamily	Probable lactoylglutathione lyase, chloroplastic OS=Arabidopsis thaliana OX=3702 GN=At1g67280 PE=1 SV=1	E	Amino acid transport and metabolism	lactoylglutathione lyase, putative, partial [Medicago truncatula]
MS.gene025176	--	--	Biological Process: telomere maintenance (GO:0000723);; Molecular Function: DNA helicase activity (GO:0003678);; Molecular Function: ATP binding (GO:0005524);; Biological Process: DNA repair (GO:0006281);; Biological Process: DNA recombination (GO:0006310);;	K15255|5.0e-75|ats:109757034|K15255 ATP-dependent DNA helicase PIF1 [EC:3.6.4.12] | (RefSeq) uncharacterized protein LOC109757034	--	[D]	Cell cycle control, cell division, chromosome partitioning	Helitron helicase-like domain at N-terminus	--	S	Function unknown	uncharacterized protein LOC112418629 [Medicago truncatula]
MS.gene46537	[G]	Carbohydrate transport and metabolism	Molecular Function: glucose-6-phosphate dehydrogenase activity (GO:0004345);; Biological Process: glucose metabolic process (GO:0006006);; Biological Process: pentose-phosphate shunt (GO:0006098);; Molecular Function: NADP binding (GO:0050661);;	K00036|8.1e-304|mtr:MTR_7g037440|K00036 glucose-6-phosphate 1-dehydrogenase [EC:1.1.1.49 1.1.1.363] | (RefSeq) glucose-6-phosphate 1-dehydrogenase	Pentose phosphate pathway (ko00030);; Glutathione metabolism (ko00480);; Carbon metabolism (ko01200)	[G]	Carbohydrate transport and metabolism	Glucose-6-phosphate dehydrogenase, C-terminal domain	Glucose-6-phosphate 1-dehydrogenase, cytoplasmic isoform OS=Medicago sativa OX=3879 PE=2 SV=1	G	Carbohydrate transport and metabolism	glucose-6-phosphate 1-dehydrogenase, cytoplasmic isoform [Medicago truncatula]
MS.gene063527	[O]	Posttranslational modification, protein turnover, chaperones	Molecular Function: peptidase activity (GO:0008233);;	K04773|2.9e-250|mtr:MTR_4g112860|K04773 protease IV [EC:3.4.21.-] | (RefSeq) signal peptide peptidase A (SppA) 36 kDa type protein	--	--	--	Peptidase family S49	Serine protease SPPA, chloroplastic OS=Arabidopsis thaliana OX=3702 GN=SPPA PE=2 SV=1	OU	Posttranslational modification, protein turnover, chaperones;; Intracellular trafficking, secretion, and vesicular transport	protease 4-like protein [Trifolium pratense]
MS.gene050367	--	--	Cellular Component: integral component of membrane (GO:0016021);; Molecular Function: transferase activity, transferring glycosyl groups (GO:0016757);;	--	--	--	--	C2 domain	FT-interacting protein 7 OS=Oryza sativa subsp. japonica OX=39947 GN=FTIP7 PE=1 SV=1	S	Function unknown	FT-interacting protein 1 [Medicago truncatula]
MS.gene81658	[O]	Posttranslational modification, protein turnover, chaperones	Molecular Function: protein disulfide isomerase activity (GO:0003756);; Cellular Component: endoplasmic reticulum lumen (GO:0005788);; Biological Process: cell redox homeostasis (GO:0045454);;	K09584|8.3e-249|mtr:MTR_5g084930|K09584 protein disulfide-isomerase A6 [EC:5.3.4.1] | (RefSeq) protein disulfide isomerase-like protein	Protein processing in endoplasmic reticulum (ko04141)	[O]	Posttranslational modification, protein turnover, chaperones	Thioredoxin	Protein disulfide isomerase-like 2-3 OS=Oryza sativa subsp. japonica OX=39947 GN=PDIL2-3 PE=2 SV=1	O	Posttranslational modification, protein turnover, chaperones	protein disulfide isomerase-like 2-3 [Medicago truncatula]
MS.gene002709	--	--	Molecular Function: protein binding (GO:0005515);;	--	--	[R]	General function prediction only	Leucine Rich repeat	Putative F-box protein At4g05475 OS=Arabidopsis thaliana OX=3702 GN=At4g05475 PE=4 SV=2	S	Function unknown	putative F-box/LRR-repeat protein 23 [Medicago truncatula]
MS.gene023016	--	--	Biological Process: regulation of transcription, DNA-templated (GO:0006355);; Molecular Function: protein dimerization activity (GO:0046983);;	K11253|6.9e-31|pop:18096237|K11253 histone H3 | (RefSeq) uncharacterized protein LOC18096237	--	--	--	Helix-loop-helix DNA-binding domain	Transcription factor bHLH78 OS=Arabidopsis thaliana OX=3702 GN=BHLH78 PE=1 SV=1	K	Transcription	BHLH transcription factor [Medicago truncatula]
MS.gene46126	[T]	Signal transduction mechanisms	Molecular Function: protein kinase activity (GO:0004672);; Molecular Function: ATP binding (GO:0005524);; Cellular Component: plasma membrane (GO:0005886);; Cellular Component: integral component of membrane (GO:0016021);; Molecular Function: carbohydrate binding (GO:0030246);;	K01176|2.6e-76|sbi:8065370|K01176 alpha-amylase [EC:3.2.1.1] | (RefSeq) alpha-amylase isozyme 2A	Starch and sucrose metabolism (ko00500)	--	--	Legume lectin domain	L-type lectin-domain containing receptor kinase S.4 OS=Arabidopsis thaliana OX=3702 GN=LECRKS4 PE=2 SV=1	T	Signal transduction mechanisms	L-type lectin-domain containing receptor kinase S.4 [Medicago truncatula]
MS.gene77540	--	--	Molecular Function: zinc ion binding (GO:0008270);; Biological Process: RNA modification (GO:0009451);; Biological Process: cytidine to uridine editing (GO:0016554);; Cellular Component: intracellular membrane-bounded organelle (GO:0043231);;	K22733|1.3e-111|cit:102612526|K22733 magnesium transporter | (RefSeq) uncharacterized protein LOC102612526	--	[R]	General function prediction only	PPR repeat	Pentatricopeptide repeat-containing protein At4g14050, mitochondrial OS=Arabidopsis thaliana OX=3702 GN=PCMP-H13 PE=1 SV=3	S	Function unknown	pentatricopeptide repeat-containing protein At4g14050, mitochondrial [Medicago truncatula]
MS.gene041362	--	--	Molecular Function: molecular_function (GO:0003674);; Molecular Function: catalytic activity (GO:0003824);; Molecular Function: ubiquitin-protein transferase activity (GO:0004842);; Cellular Component: cellular_component (GO:0005575);; Cellular Component: intracellular (GO:0005622);; Cellular Component: cell (GO:0005623);; Cellular Component: nucleus (GO:0005634);; Cellular Component: cytoplasm (…	--	--	[S]	Function unknown	--	--	S	Function unknown	vacuolar protein 8 [Medicago truncatula]
MS.gene68605	[T]	Signal transduction mechanisms	Molecular Function: protein serine/threonine phosphatase activity (GO:0004722);; Molecular Function: magnesium-dependent protein serine/threonine phosphatase activity (GO:0004724);; Molecular Function: metal ion binding (GO:0046872);;	K14803|2.2e-197|cam:101489551|K14803 protein phosphatase PTC2/3 [EC:3.1.3.16] | (RefSeq) probable protein phosphatase 2C 13	--	[T]	Signal transduction mechanisms	Protein phosphatase 2C	Probable protein phosphatase 2C 13 OS=Arabidopsis thaliana OX=3702 GN=At1g48040 PE=2 SV=2	T	Signal transduction mechanisms	probable protein phosphatase 2C 13 [Medicago truncatula]
MS.gene05327	[V]	Defense mechanisms	Molecular Function: antiporter activity (GO:0015297);; Cellular Component: membrane (GO:0016020);; Cellular Component: integral component of membrane (GO:0016021);; Molecular Function: transmembrane transporter activity (GO:0022857);; Molecular Function: xenobiotic transporter activity (GO:0042910);;	K03327|9.3e-243|mtr:MTR_6g081310|K03327 multidrug resistance protein, MATE family | (RefSeq) MATE efflux family protein	--	[R]	General function prediction only	MatE	Protein DETOXIFICATION 16 OS=Arabidopsis thaliana OX=3702 GN=DTX16 PE=2 SV=1	V	Defense mechanisms	MATE efflux family protein [Medicago truncatula]
MS.gene054493	--	--	Molecular Function: ATP binding (GO:0005524);; Cellular Component: integral component of membrane (GO:0016021);; Molecular Function: ATPase activity, coupled to transmembrane movement of substances (GO:0042626);;	K05665|2.5e-21|egu:105033279|K05665 ATP-binding cassette, subfamily C (CFTR/MRP), member 1 [EC:7.6.2.3] | (RefSeq) ABC transporter C family member 2	ABC transporters (ko02010)	[Q]	Secondary metabolites biosynthesis, transport and catabolism	--	ABC transporter C family member 12 OS=Arabidopsis thaliana OX=3702 GN=ABCC12 PE=2 SV=1	V	Defense mechanisms	ABC transporter C family member 2-like protein [Trifolium pratense]
MS.gene52019	--	--	Cellular Component: nucleus (GO:0005634);; Biological Process: cellular response to DNA damage stimulus (GO:0006974);; Cellular Component: Smc5-Smc6 complex (GO:0030915);; Biological Process: negative regulation of defense response (GO:0031348);; Biological Process: negative regulation of transcription, DNA-templated (GO:0045892);;	--	--	--	--	--	Negative regulator of systemic acquired resistance SNI1 OS=Arabidopsis thaliana OX=3702 GN=SNI1 PE=1 SV=1	S	Function unknown	negative regulator of systemic acquired resistance SNI1 [Medicago truncatula]
MS.gene060266	--	--	--	--	--	--	--	Plant transposase (Ptta/En/Spm family)	--	--	--	hypothetical protein TSUD_371220 [Trifolium subterraneum]
MS.gene019209	--	--	--	--	--	--	--	--	--	S	Function unknown	hypothetical protein MTR_8g469580 [Medicago truncatula]
MS.gene03143	--	--	Cellular Component: cytosol (GO:0005829);; Molecular Function: lipid binding (GO:0008289);; Cellular Component: membrane (GO:0016020);; Biological Process: ceramide transport (GO:0035627);; Biological Process: intermembrane lipid transfer (GO:0120009);; Molecular Function: ceramide 1-phosphate binding (GO:1902387);; Molecular Function: ceramide 1-phosphate transporter activity (GO:1902388);;	--	--	[S]	Function unknown	Glycolipid transfer protein (GLTP)	Accelerated cell death 11 OS=Arabidopsis thaliana OX=3702 GN=ACD11 PE=1 SV=1	U	Intracellular trafficking, secretion, and vesicular transport	putative glycolipid transfer protein [Medicago truncatula]
MS.gene053767	--	--	Cellular Component: integral component of membrane (GO:0016021);;	--	--	--	--	--	--	S	Function unknown	uncharacterized protein LOC11429941 [Medicago truncatula]
MS.gene068658	--	--	Biological Process: RNA splicing (GO:0008380);; Cellular Component: U2-type catalytic step 1 spliceosome (GO:0071006);;	K01867|6.6e-57|nto:104087037|K01867 tryptophanyl-tRNA synthetase [EC:6.1.1.2] | (RefSeq) tryptophan--tRNA ligase, cytoplasmic-like	Aminoacyl-tRNA biosynthesis (ko00970)	[S]	Function unknown	Family of unknown function (DUF572)	--	S	Function unknown	coiled-coil domain-containing protein 94 homolog [Medicago truncatula]
MS.gene044923	--	--	Cellular Component: integral component of membrane (GO:0016021);;	--	--	--	--	--	--	--	--	transmembrane protein, putative [Medicago truncatula]
MS.gene41700	--	--	--	--	--	--	--	--	--	--	--	uncharacterized protein LOC112419022 isoform X1 [Medicago truncatula]
MS.gene022130	--	--	Molecular Function: aspartic-type endopeptidase activity (GO:0004190);; Biological Process: proteolysis (GO:0006508);; Cellular Component: integral component of membrane (GO:0016021);; Biological Process: protein catabolic process (GO:0030163);;	K00924|3.5e-72|aof:109847665|K00924 kinase [EC:2.7.1.-] | (RefSeq) aspartic proteinase-like protein 2	--	[O]	Posttranslational modification, protein turnover, chaperones	Xylanase inhibitor N-terminal	Aspartic proteinase 36 OS=Arabidopsis thaliana OX=3702 GN=A36 PE=1 SV=1	O	Posttranslational modification, protein turnover, chaperones	aspartic proteinase-like protein 2 [Medicago truncatula]
MS.gene30605	--	--	--	K00799|3.6e-14|ath:AT5G41220|K00799 glutathione S-transferase [EC:2.5.1.18] | (RefSeq) GSTT3; glutathione S-transferase THETA 3	Glutathione metabolism (ko00480)	--	--	No apical meristem-associated C-terminal domain	--	S	Function unknown	glutathione S-transferase T3-like [Medicago truncatula]
MS.gene98373	--	--	Molecular Function: transcription regulatory region sequence-specific DNA binding (GO:0000976);; Cellular Component: nucleus (GO:0005634);; Biological Process: cellular response to DNA damage stimulus (GO:0006974);; Biological Process: negative regulation of systemic acquired resistance (GO:0010113);; Biological Process: histone modification (GO:0016570);; Cellular Component: Smc5-Smc6 complex (G…	--	--	--	--	--	Negative regulator of systemic acquired resistance SNI1 OS=Arabidopsis thaliana OX=3702 GN=SNI1 PE=1 SV=1	S	Function unknown	negative regulator of systemic acquired resistance SNI1 [Medicago truncatula]
MS.gene008763	--	--	Biological Process: mRNA splicing, via spliceosome (GO:0000398);; Molecular Function: RNA binding (GO:0003723);; Molecular Function: zinc ion binding (GO:0008270);; Biological Process: RNA splicing (GO:0008380);; Cellular Component: precatalytic spliceosome (GO:0071011);;	K13220|6.9e-33|mtr:MTR_4g086640|K13220 WW domain-binding protein 4 | (RefSeq) nucleic acid-binding protein	--	[A]	RNA processing and modification	Domain of unknown function (DUF3883)	Zinc finger protein ZOP1 OS=Arabidopsis thaliana OX=3702 GN=ZOP1 PE=1 SV=1	S	Function unknown	zinc finger protein ZOP1 [Medicago truncatula]
MS.gene49145	--	--	--	--	--	--	--	--	--	S	Function unknown	unknown [Medicago truncatula]
Medicago_sativa_newGene_22754	[C]	Energy production and conversion	Cellular Component: plant-type vacuole (GO:0000325);; Molecular Function: ATP binding (GO:0005524);; Cellular Component: vacuolar membrane (GO:0005774);; Cellular Component: plasma membrane (GO:0005886);; Molecular Function: hydrolase activity (GO:0016787);; Cellular Component: proton-transporting V-type ATPase, V1 domain (GO:0033180);; Biological Process: ATP metabolic process (GO:0046034);; Mol…	K02145|1.8e-131|mtr:MTR_4g005410|K02145 V-type H+-transporting ATPase subunit A [EC:7.1.2.2] | (RefSeq) archaeal/vacuolar-type H+-ATPase subunit A	Oxidative phosphorylation (ko00190);; Phagosome (ko04145)	[C]	Energy production and conversion	ATPsynthase alpha/beta subunit N-term extension	V-type proton ATPase catalytic subunit A OS=Daucus carota OX=4039 PE=2 SV=1	C	Energy production and conversion	V-type proton ATPase catalytic subunit A [Medicago truncatula]
MS.gene054999	--	--	Cellular Component: plasma membrane (GO:0005886);;	--	--	--	--	Protein of unknown function (DUF740)	Protein OCTOPUS OS=Arabidopsis thaliana OX=3702 GN=OPS PE=1 SV=1	S	Function unknown	UPF0503 protein At3g09070, chloroplastic [Medicago truncatula]
MS.gene051943	[G]	Carbohydrate transport and metabolism	Molecular Function: beta-galactosidase activity (GO:0004565);; Cellular Component: vacuole (GO:0005773);; Biological Process: carbohydrate metabolic process (GO:0005975);;	K12309|0.0e+00|mtr:MTR_2g100000|K12309 beta-galactosidase [EC:3.2.1.23] | (RefSeq) beta-like galactosidase	Galactose metabolism (ko00052);; Other glycan degradation (ko00511);; Glycosaminoglycan degradation (ko00531);; Sphingolipid metabolism (ko00600);; Glycosphingolipid biosynthesis - ganglio series (ko00604)	[G]	Carbohydrate transport and metabolism	Glycosyl hydrolases family 35	Beta-galactosidase 17 OS=Arabidopsis thaliana OX=3702 GN=BGAL17 PE=2 SV=1	G	Carbohydrate transport and metabolism	beta-galactosidase 17 isoform X1 [Medicago truncatula]
MS.gene016931	[P]	Inorganic ion transport and metabolism	Biological Process: regulation of pH (GO:0006885);; Cellular Component: endomembrane system (GO:0012505);; Molecular Function: solute:proton antiporter activity (GO:0015299);; Biological Process: monovalent inorganic cation transport (GO:0015672);; Cellular Component: integral component of membrane (GO:0016021);;	--	--	[P]	Inorganic ion transport and metabolism	Sodium/hydrogen exchanger family	Cation/H(+) antiporter 4 OS=Arabidopsis thaliana OX=3702 GN=CHX4 PE=2 SV=1	P	Inorganic ion transport and metabolism	cation/H+ exchanger 2 [Medicago truncatula]
MS.gene007713	--	--	Molecular Function: nucleic acid binding (GO:0003676);; Molecular Function: zinc ion binding (GO:0008270);; Biological Process: DNA integration (GO:0015074);;	K09338|3.4e-49|cit:102623619|K09338 homeobox-leucine zipper protein | (RefSeq) homeobox-leucine zipper protein ROC8-like	--	[R]	General function prediction only	--	--	L	Replication, recombination and repair	uncharacterized protein LOC110767928 [Prunus avium]
MS.gene80533	--	--	Cellular Component: cell periphery (GO:0071944);;	--	--	--	--	Pollen protein Ole e 1 like	--	--	--	non-classical arabinogalactan protein 31 [Medicago truncatula]
MS.gene40426	[O]	Posttranslational modification, protein turnover, chaperones	Molecular Function: ATP binding (GO:0005524);; Cellular Component: cytoplasm (GO:0005737);; Biological Process: response to unfolded protein (GO:0006986);; Molecular Function: ATPase activity (GO:0016887);; Molecular Function: heat shock protein binding (GO:0031072);; Biological Process: cellular response to unfolded protein (GO:0034620);; Biological Process: protein refolding (GO:0042026);; Mole…	K03283|7.6e-44|mtr:MTR_2g032160|K03283 heat shock 70kDa protein 1/2/6/8 | (RefSeq) heat shock cognate 70 kDa protein	Spliceosome (ko03040);; Protein processing in endoplasmic reticulum (ko04141);; Endocytosis (ko04144)	[O]	Posttranslational modification, protein turnover, chaperones	Hsp70 protein	Chloroplast envelope membrane 70 kDa heat shock-related protein OS=Spinacia oleracea OX=3562 GN=SCE70 PE=1 SV=3	O	Posttranslational modification, protein turnover, chaperones	heat shock cognate 70 kDa protein [Medicago truncatula]
MS.gene30701	--	--	Biological Process: signal transduction (GO:0007165);; Molecular Function: ADP binding (GO:0043531);;	K00695|4.1e-100|mtr:MTR_6g478030|K00695 sucrose synthase [EC:2.4.1.13] | (RefSeq) sucrose synthase	Starch and sucrose metabolism (ko00500)	--	--	TIR domain	Disease resistance protein RUN1 OS=Vitis rotundifolia OX=103349 GN=RUN1 PE=1 SV=1	S	Function unknown	putative TIR domain, P-loop containing nucleoside triphosphate hydrolase [Medicago truncatula]
MS.gene58164	--	--	Cellular Component: chromatin (GO:0000785);; Molecular Function: transcription regulatory region sequence-specific DNA binding (GO:0000976);; Cellular Component: nucleus (GO:0005634);; Biological Process: regulation of transcription, DNA-templated (GO:0006355);; Molecular Function: chromatin DNA binding (GO:0031490);; Molecular Function: histone demethylase activity (H3-K9 specific) (GO:0032454);…	K15601|2.6e-59|cam:101508582|K15601 [histone H3]-dimethyl-L-lysine9 demethylase [EC:1.14.11.65] | (RefSeq) lysine-specific demethylase JMJ25-like	--	[K]	Transcription	--	--	S	Function unknown	lysine-specific demethylase JMJ25 [Medicago truncatula]
MS.gene91279	--	--	Molecular Function: molecular_function (GO:0003674);; Molecular Function: transcription factor activity, sequence-specific DNA binding (GO:0003700);; Cellular Component: cellular_component (GO:0005575);; Cellular Component: intracellular (GO:0005622);; Cellular Component: cell (GO:0005623);; Cellular Component: nucleus (GO:0005634);; Biological Process: regulation of transcription, DNA-templated …	--	--	--	--	--	Zinc finger protein 7 OS=Arabidopsis thaliana OX=3702 GN=ZFP7 PE=1 SV=1	S	Function unknown	zinc finger protein 4 [Medicago truncatula]
MS.gene27298	--	--	--	--	--	--	--	--	--	S	Function unknown	proteoglycan 4 [Medicago truncatula]
MS.gene024917	[K]	Transcription	Biological Process: signal transduction (GO:0007165);; Molecular Function: ADP binding (GO:0043531);;	K00695|1.7e-71|mtr:MTR_6g478030|K00695 sucrose synthase [EC:2.4.1.13] | (RefSeq) sucrose synthase	Starch and sucrose metabolism (ko00500)	--	--	NB-ARC domain	TMV resistance protein N OS=Nicotiana glutinosa OX=35889 GN=N PE=1 SV=1	S	Function unknown	disease resistance protein (TIR-NBS-LRR class) [Medicago truncatula]
Medicago_sativa_newGene_28396	[S]	Function unknown	Biological Process: signal transduction (GO:0007165);; Molecular Function: ADP binding (GO:0043531);;	K00695|4.5e-189|mtr:MTR_6g478030|K00695 sucrose synthase [EC:2.4.1.13] | (RefSeq) sucrose synthase	Starch and sucrose metabolism (ko00500)	--	--	TIR domain	Disease resistance protein RPV1 OS=Vitis rotundifolia OX=103349 GN=RPV1 PE=1 SV=1	--	--	disease resistance protein (TIR-NBS-LRR class) [Medicago truncatula]
MS.gene47803	--	--	Cellular Component: plasma membrane (GO:0005886);; Molecular Function: peptide:proton symporter activity (GO:0015333);; Cellular Component: integral component of membrane (GO:0016021);; Molecular Function: oligopeptide transmembrane transporter activity (GO:0035673);; Molecular Function: peptide transmembrane transporter activity (GO:1904680);;	K14638|7.4e-208|pvu:PHAVU_005G169400g|K14638 solute carrier family 15 (peptide/histidine transporter), member 3/4 | (RefSeq) hypothetical protein	--	[E]	Amino acid transport and metabolism	POT family	Protein NRT1/ PTR FAMILY 1.2 OS=Arabidopsis thaliana OX=3702 GN=NPF1.2 PE=1 SV=1	E	Amino acid transport and metabolism	protein NRT1/ PTR FAMILY 1.2 [Medicago truncatula]
MS.gene033097	--	--	Molecular Function: nucleic acid binding (GO:0003676);; Molecular Function: endonuclease activity (GO:0004519);;	--	--	--	--	HNH endonuclease	--	S	Function unknown	uncharacterized protein LOC25493851 isoform X2 [Medicago truncatula]
MS.gene018973	[V]	Defense mechanisms	Molecular Function: lipid transporter activity (GO:0005319);; Molecular Function: ATP binding (GO:0005524);; Biological Process: lipid transport (GO:0006869);; Cellular Component: integral component of membrane (GO:0016021);; Molecular Function: ATPase activity (GO:0016887);; Molecular Function: ATPase activity, coupled to transmembrane movement of substances (GO:0042626);; Cellular Component: in…	K05641|1.1e-75|ota:OT_ostta18g01310|K05641 ATP-binding cassette, subfamily A (ABC1), member 1 | (RefSeq) ABC transporter, conserved site	ABC transporters (ko02010)	[IR]	Lipid transport and metabolism;; General function prediction only	ABC transporter	ABC transporter A family member 2 OS=Arabidopsis thaliana OX=3702 GN=ABCA2 PE=2 SV=1	S	Function unknown	ABC transporter A family member 2 [Medicago truncatula]
MS.gene066608	--	--	Molecular Function: aspartic-type endopeptidase activity (GO:0004190);; Biological Process: proteolysis (GO:0006508);; Biological Process: protein catabolic process (GO:0030163);;	K00924|9.8e-36|atr:18429429|K00924 kinase [EC:2.7.1.-] | (RefSeq) aspartic proteinase-like protein 2	--	[O]	Posttranslational modification, protein turnover, chaperones	Xylanase inhibitor N-terminal	Aspartic proteinase Asp1 OS=Oryza sativa subsp. indica OX=39946 GN=ASP1 PE=2 SV=2	O	Posttranslational modification, protein turnover, chaperones	eukaryotic aspartyl protease family protein [Medicago truncatula]
MS.gene066558	--	--	--	--	--	--	--	--	--	--	--	F-box and associated interaction domain protein [Medicago truncatula]
MS.gene98726	[G]	Carbohydrate transport and metabolism	Cellular Component: cytosol (GO:0005829);; Biological Process: fructose metabolic process (GO:0006000);; Molecular Function: fructokinase activity (GO:0008865);; Molecular Function: carbohydrate kinase activity (GO:0019200);;	K00847|1.7e-182|mtr:MTR_2g098950|K00847 fructokinase [EC:2.7.1.4] | (RefSeq) pfkB family carbohydrate kinase	Fructose and mannose metabolism (ko00051);; Starch and sucrose metabolism (ko00500);; Amino sugar and nucleotide sugar metabolism (ko00520)	[G]	Carbohydrate transport and metabolism	pfkB family carbohydrate kinase	Probable fructokinase-4 OS=Arabidopsis thaliana OX=3702 GN=At3g59480 PE=2 SV=1	G	Carbohydrate transport and metabolism	probable fructokinase-4 [Medicago truncatula]
MS.gene78385	[O]	Posttranslational modification, protein turnover, chaperones	Molecular Function: endopeptidase activity (GO:0004175);; Molecular Function: threonine-type endopeptidase activity (GO:0004298);; Cellular Component: nucleus (GO:0005634);; Cellular Component: cytoplasm (GO:0005737);; Cellular Component: proteasome core complex (GO:0005839);; Biological Process: proteasomal protein catabolic process (GO:0010498);; Biological Process: proteasomal ubiquitin-indepe…	K02732|1.1e-124|mtr:MTR_2g098010|K02732 20S proteasome subunit beta 6 [EC:3.4.25.1] | (RefSeq) proteasome subunit beta protein	Proteasome (ko03050)	[O]	Posttranslational modification, protein turnover, chaperones	Proteasome subunit	Proteasome subunit beta type-1 OS=Petunia hybrida OX=4102 GN=PBF1 PE=2 SV=1	O	Posttranslational modification, protein turnover, chaperones	proteasome subunit beta type-1 [Medicago truncatula]
MS.gene21341	--	--	Molecular Function: ubiquitin-protein transferase activity (GO:0004842);; Biological Process: organelle organization (GO:0006996);; Molecular Function: ligase activity (GO:0016874);;	K15688|2.1e-138|mtr:MTR_1g089940|K15688 E3 ubiquitin-protein ligase MUL1 [EC:2.3.2.27] | (RefSeq) E3 ubiquitin ligase-like protein	--	--	--	E3 Ubiquitin ligase	E3 ubiquitin-protein ligase SP1 OS=Arabidopsis thaliana OX=3702 GN=SP1 PE=1 SV=1	O	Posttranslational modification, protein turnover, chaperones	E3 ubiquitin-protein ligase SP1 [Medicago truncatula]
MS.gene23600	--	--	--	--	--	--	--	--	--	S	Function unknown	putative Prolamin-like domain-containing protein [Medicago truncatula]
MS.gene005192	--	--	--	--	--	--	--	--	--	T	Signal transduction mechanisms	--
MS.gene006786	[T]	Signal transduction mechanisms	Molecular Function: protein serine/threonine kinase activity (GO:0004674);; Molecular Function: ATP binding (GO:0005524);; Cellular Component: plasma membrane (GO:0005886);; Biological Process: protein phosphorylation (GO:0006468);; Cellular Component: integral component of membrane (GO:0016021);; Molecular Function: carbohydrate binding (GO:0030246);; Biological Process: recognition of pollen (G…	K24104|1.3e-70|thj:104799061|K24104 GPN-loop GTPase | (RefSeq) LOW QUALITY PROTEIN: uncharacterized protein LOC104799061	--	--	--	Protein tyrosine and serine/threonine kinase	G-type lectin S-receptor-like serine/threonine-protein kinase At4g27290 OS=Arabidopsis thaliana OX=3702 GN=At4g27290 PE=3 SV=4	--	--	S-locus lectin kinase family protein [Medicago truncatula]
MS.gene24634	--	--	Biological Process: mRNA splicing, via spliceosome (GO:0000398);; Cellular Component: spliceosomal complex (GO:0005681);; Molecular Function: pre-mRNA 3'-splice site binding (GO:0030628);; Molecular Function: metal ion binding (GO:0046872);; Cellular Component: U2AF (GO:0089701);;	K12836|4.0e-36|cam:101497382|K12836 splicing factor U2AF 35 kDa subunit | (RefSeq) splicing factor U2af small subunit B-like	Spliceosome (ko03040)	[A]	RNA processing and modification	Zinc finger C-x8-C-x5-C-x3-H type (and similar)	Splicing factor U2af small subunit B OS=Arabidopsis thaliana OX=3702 GN=U2AF35B PE=1 SV=1	S	Function unknown	splicing factor U2af small subunit B [Medicago truncatula]
MS.gene08522	[O]	Posttranslational modification, protein turnover, chaperones	Molecular Function: serine-type endopeptidase activity (GO:0004252);;	K13199|4.7e-30|mtr:MTR_7g081660|K13199 plasminogen activator inhibitor 1 RNA-binding protein | (RefSeq) nuclear RNA-binding-like protein	--	--	--	Fibronectin type-III domain	Subtilisin-like protease SBT3 OS=Solanum lycopersicum OX=4081 GN=sbt3 PE=1 SV=1	O	Posttranslational modification, protein turnover, chaperones	subtilisin-like protease SBT1.9 [Medicago truncatula]
MS.gene94943	[R]	General function prediction only	Biological Process: signal transduction (GO:0007165);; Molecular Function: hydrolase activity (GO:0016787);; Molecular Function: ADP binding (GO:0043531);;	K00695|5.4e-91|mtr:MTR_6g478030|K00695 sucrose synthase [EC:2.4.1.13] | (RefSeq) sucrose synthase	Starch and sucrose metabolism (ko00500)	--	--	NB-ARC domain	TMV resistance protein N OS=Nicotiana glutinosa OX=35889 GN=N PE=1 SV=1	S	Function unknown	putative TIR domain, P-loop containing nucleoside triphosphate hydrolase [Medicago truncatula]
MS.gene018742	--	--	Cellular Component: nucleosome (GO:0000786);; Molecular Function: double-stranded DNA binding (GO:0003690);; Cellular Component: nucleus (GO:0005634);; Biological Process: nucleosome assembly (GO:0006334);; Biological Process: regulation of transcription, DNA-templated (GO:0006355);; Biological Process: nucleosome positioning (GO:0016584);; Biological Process: chromosome condensation (GO:0030261)…	K11275|2.7e-31|mtr:MTR_7g096280|K11275 histone H1/5 | (RefSeq) linker histone H1 and h5 family protein	--	--	--	linker histone H1 and H5 family	Histone H1 OS=Pisum sativum OX=3888 PE=2 SV=1	S	Function unknown	histone H1 [Medicago truncatula]
Medicago_sativa_newGene_8048	--	--	Molecular Function: phospholipase D activity (GO:0004630);; Molecular Function: N-acylphosphatidylethanolamine-specific phospholipase D activity (GO:0070290);;	K16860|2.2e-99|mtr:MTR_3g105980|K16860 phospholipase D3/4 [EC:3.1.4.4] | (RefSeq) phospholipase D Y	Glycerophospholipid metabolism (ko00564);; Ether lipid metabolism (ko00565)	[R]	General function prediction only	--	--	S	Function unknown	phospholipase D Y [Medicago truncatula]
MS.gene070136	--	--	Cellular Component: ubiquitin ligase complex (GO:0000151);; Biological Process: protein polyubiquitination (GO:0000209);; Cellular Component: cytoplasm (GO:0005737);; Biological Process: ubiquitin-dependent protein catabolic process (GO:0006511);; Molecular Function: ubiquitin conjugating enzyme binding (GO:0031624);; Biological Process: positive regulation of proteasomal ubiquitin-dependent prot…	K11975|5.8e-150|mtr:MTR_2g044260|K11975 E3 ubiquitin-protein ligase RNF144 [EC:2.3.2.31] | (RefSeq) zinc finger, C3HC4 type (RING finger) protein, putative	--	[O]	Posttranslational modification, protein turnover, chaperones	Zinc finger, C3HC4 type (RING finger)	--	S	Function unknown	E3 ubiquitin-protein ligase RNF14 [Medicago truncatula]
MS.gene055603	--	--	--	--	--	--	--	--	--	--	--	uncharacterized protein LOC25492571 isoform X1 [Medicago truncatula]
MS.gene045841	--	--	Biological Process: RNA modification (GO:0009451);; Cellular Component: intracellular membrane-bounded organelle (GO:0043231);;	K03798|3.8e-62|vvi:100266289|K03798 cell division protease FtsH [EC:3.4.24.-] | (RefSeq) ATP-dependent zinc metalloprotease FTSH 6, chloroplastic	--	[R]	General function prediction only	PPR repeat	Pentatricopeptide repeat-containing protein At5g66520 OS=Arabidopsis thaliana OX=3702 GN=PCMP-H61 PE=2 SV=1	S	Function unknown	pentatricopeptide repeat-containing protein At5g06540 [Medicago truncatula]
MS.gene009409	[G]	Carbohydrate transport and metabolism	Molecular Function: sugar:proton symporter activity (GO:0005351);; Cellular Component: integral component of plasma membrane (GO:0005887);; Biological Process: glucose import (GO:0046323);;	K24193|1.9e-281|mtr:MTR_3g008170|K24193 MFS transporter, SP family, sugar:H+ symporter | (RefSeq) sugar porter (SP) family MFS transporter	--	[R]	General function prediction only	Sugar (and other) transporter	Hexose carrier protein HEX6 OS=Ricinus communis OX=3988 GN=HEX6 PE=2 SV=1	G	Carbohydrate transport and metabolism	hexose carrier protein HEX6 [Medicago truncatula]
MS.gene81455	--	--	--	--	--	--	--	--	--	--	--	hypothetical protein MTR_1g052575 [Medicago truncatula]
MS.gene049517	--	--	--	K07466|7.6e-62|mtr:MTR_8g062030|K07466 replication factor A1 | (RefSeq) replication factor-A carboxy-terminal domain protein	DNA replication (ko03030);; Nucleotide excision repair (ko03420);; Mismatch repair (ko03430);; Homologous recombination (ko03440)	[L]	Replication, recombination and repair	--	--	S	Function unknown	replication factor A protein 1 [Medicago truncatula]
MS.gene71272	--	--	--	--	--	--	--	Caulimovirus viroplasmin	--	--	--	Ribonuclease H1, N-terminal [Spatholobus suberectus]
MS.gene93499	[E]	Amino acid transport and metabolism	Molecular Function: magnesium ion binding (GO:0000287);; Molecular Function: phosphoserine phosphatase activity (GO:0004647);; Cellular Component: cytoplasm (GO:0005737);; Biological Process: L-serine biosynthetic process (GO:0006564);; Cellular Component: chloroplast (GO:0009507);; Biological Process: dephosphorylation (GO:0016311);; Molecular Function: phosphatase activity (GO:0016791);;	K01079|6.2e-163|mtr:MTR_3g025840|K01079 phosphoserine phosphatase [EC:3.1.3.3] | (RefSeq) phosphoserine phosphatase	Glycine, serine and threonine metabolism (ko00260);; Carbon metabolism (ko01200);; Biosynthesis of amino acids (ko01230)	[E]	Amino acid transport and metabolism	haloacid dehalogenase-like hydrolase	Phosphoserine phosphatase, chloroplastic OS=Arabidopsis thaliana OX=3702 GN=PSP PE=1 SV=2	E	Amino acid transport and metabolism	phosphoserine phosphatase, chloroplastic [Medicago truncatula]
MS.gene34554	--	--	Molecular Function: hydrolase activity (GO:0016787);;	--	--	--	--	Protein of unknown function (DUF4005)	--	S	Function unknown	protein IQ-DOMAIN 14 [Medicago truncatula]
MS.gene011559	--	--	--	--	--	--	--	Protein of unknown function (DUF1639)	--	S	Function unknown	uncharacterized protein LOC11406897 [Medicago truncatula]
MS.gene69804	--	--	--	--	--	--	--	--	--	--	--	replication A1-like protein, partial [Trifolium pratense]
MS.gene005478	--	--	Cellular Component: membrane (GO:0016020);; Cellular Component: integral component of membrane (GO:0016021);;	--	--	--	--	--	--	S	Function unknown	uncharacterized protein LOC11415935 [Medicago truncatula]
MS.gene32101	--	--	--	K01759|1.7e-27|aip:107644408|K01759 lactoylglutathione lyase [EC:4.4.1.5] | (RefSeq) probable lactoylglutathione lyase, chloroplastic	Pyruvate metabolism (ko00620)	--	--	C2 domain	--	S	Function unknown	uncharacterized protein LOC11424437 [Medicago truncatula]
MS.gene62675	--	--	Molecular Function: zinc ion binding (GO:0008270);; Biological Process: RNA modification (GO:0009451);; Cellular Component: intracellular membrane-bounded organelle (GO:0043231);;	K22733|1.0e-111|cit:102612526|K22733 magnesium transporter | (RefSeq) uncharacterized protein LOC102612526	--	[R]	General function prediction only	PPR repeat family	Putative pentatricopeptide repeat-containing protein At3g23330 OS=Arabidopsis thaliana OX=3702 GN=PCMP-H32 PE=3 SV=1	S	Function unknown	putative pentatricopeptide repeat-containing protein At3g23330 [Medicago truncatula]
MS.gene028814	--	--	Molecular Function: protein dimerization activity (GO:0046983);;	K22484|2.1e-31|pvu:PHAVU_001G121200g|K22484 transcriptional regulator CBF1 | (RefSeq) hypothetical protein	--	--	--	Helix-loop-helix DNA-binding domain	Transcription factor bHLH30 OS=Arabidopsis thaliana OX=3702 GN=BHLH30 PE=1 SV=1	K	Transcription	transcription factor bHLH30 [Medicago truncatula]
MS.gene28844	--	--	Molecular Function: RNA binding (GO:0003723);; Molecular Function: mRNA (guanine-N7-)-methyltransferase activity (GO:0004482);; Cellular Component: nucleus (GO:0005634);; Cellular Component: mRNA cap binding complex (GO:0005845);; Biological Process: 7-methylguanosine mRNA capping (GO:0006370);; Cellular Component: host cell nucleus (GO:0042025);;	K00565|1.4e-217|mtr:MTR_7g110030|K00565 mRNA (guanine-N7-)-methyltransferase [EC:2.1.1.56] | (RefSeq) mRNA cap guanine-N7 methyltransferase	mRNA surveillance pathway (ko03015)	[A]	RNA processing and modification	mRNA capping enzyme	mRNA cap guanine-N7 methyltransferase 1 OS=Arabidopsis thaliana OX=3702 GN=At3g20650 PE=2 SV=1	A	RNA processing and modification	mRNA cap guanine-N7 methyltransferase 1 isoform X1 [Medicago truncatula]
MS.gene29817	--	--	Cellular Component: integral component of membrane (GO:0016021);;	K23870|4.9e-70|sita:101752622|K23870 putative pectin methyltransferase [EC:2.1.1.-] | (RefSeq) probable pectin methyltransferase QUA2	--	[S]	Function unknown	Thioredoxin	5'-adenylylsulfate reductase-like 4 OS=Arabidopsis thaliana OX=3702 GN=APRL4 PE=2 SV=1	O	Posttranslational modification, protein turnover, chaperones	5'-adenylylsulfate reductase-like 4 [Medicago truncatula]
MS.gene30995	--	--	Molecular Function: ubiquitin-protein transferase activity (GO:0004842);;	K10260|5.7e-13|ota:OT_ostta09g00430|K10260 F-box and WD-40 domain protein 7 | (RefSeq) WD40/YVTN repeat-like-containing domain	Ubiquitin mediated proteolysis (ko04120)	--	--	U-box domain	U-box domain-containing protein 27 OS=Arabidopsis thaliana OX=3702 GN=PUB27 PE=2 SV=1	O	Posttranslational modification, protein turnover, chaperones	putative aminoacyltransferase, E1 ubiquitin-activating enzyme [Medicago truncatula]
MS.gene066358	[V]	Defense mechanisms	Cellular Component: nuclear heterochromatin (GO:0005720);; Biological Process: maintenance of DNA methylation (GO:0010216);; Biological Process: protein ubiquitination (GO:0016567);; Molecular Function: histone-lysine N-methyltransferase activity (GO:0018024);; Molecular Function: metal ion binding (GO:0046872);; Molecular Function: ubiquitin protein ligase activity (GO:0061630);;	K10638|1.3e-288|mtr:MTR_5g098680|K10638 E3 ubiquitin-protein ligase UHRF1 [EC:2.3.2.27] | (RefSeq) E3 ubiquitin-protein ligase orthrus-like protein	--	--	--	SAD/SRA domain	E3 ubiquitin-protein ligase ORTHRUS 2 OS=Arabidopsis thaliana OX=3702 GN=ORTH2 PE=1 SV=1	V	Defense mechanisms	E3 ubiquitin-protein ligase ORTHRUS 2 [Medicago truncatula]
MS.gene045957	--	--	Molecular Function: zinc ion binding (GO:0008270);;	K17086|1.2e-20|fve:101300290|K17086 transmembrane 9 superfamily member 2/4 | (RefSeq) uncharacterized LOC101300290	--	--	--	MuDR family transposase	--	S	Function unknown	uncharacterized protein LOC112422001 [Medicago truncatula]
MS.gene07911	--	--	Molecular Function: RNA binding (GO:0003723);; Cellular Component: nucleus (GO:0005634);; Biological Process: mRNA processing (GO:0006397);;	K14948|2.5e-216|mtr:MTR_6g043520|K14948 polypyrimidine tract-binding protein 2 | (RefSeq) polypyrimidine tract-binding-like protein	--	[A]	RNA processing and modification	RNA recognition motif. (a.k.a. RRM, RBD, or RNP domain)	Polypyrimidine tract-binding protein homolog 3 OS=Arabidopsis thaliana OX=3702 GN=At1g43190 PE=2 SV=1	S	Function unknown	polypyrimidine tract-binding protein homolog 3 isoform X1 [Medicago truncatula]
MS.gene061166	--	--	Molecular Function: structural constituent of ribosome (GO:0003735);; Cellular Component: ribosome (GO:0005840);; Biological Process: translation (GO:0006412);;	K02920|2.8e-52|mtr:MTR_1g100960|K02920 large subunit ribosomal protein L36e | (RefSeq) 60S ribosomal protein L36	Ribosome (ko03010)	[J]	Translation, ribosomal structure and biogenesis	Ribosomal protein L36e	60S ribosomal protein L36-2 OS=Arabidopsis thaliana OX=3702 GN=RPL36B PE=3 SV=1	J	Translation, ribosomal structure and biogenesis	60S ribosomal protein L36-2 [Medicago truncatula]
MS.gene009399	--	--	--	K01006|3.7e-08|pavi:110747318|K01006 pyruvate, orthophosphate dikinase [EC:2.7.9.1] | (RefSeq) pyruvate, phosphate dikinase, chloroplastic-like	Glycolysis / Gluconeogenesis (ko00010);; Pyruvate metabolism (ko00620);; Carbon fixation in photosynthetic organisms (ko00710);; Carbon metabolism (ko01200)	[R]	General function prediction only	--	--	L	Replication, recombination and repair	hypothetical protein D8674_037640 [Pyrus ussuriensis x Pyrus communis]
MS.gene29794	--	--	Molecular Function: calcium ion binding (GO:0005509);;	K13448|2.1e-20|mtr:MTR_3g089070|K13448 calcium-binding protein CML | (RefSeq) EF hand calcium-binding family protein	Plant-pathogen interaction (ko04626)	--	--	EF hand	--	DTZ	Cell cycle control, cell division, chromosome partitioning;; Signal transduction mechanisms;; Cytoskeleton	hypothetical protein TSUD_394070 [Trifolium subterraneum]
MS.gene70518	--	--	Cellular Component: nucleus (GO:0005634);; Biological Process: response to wounding (GO:0009611);; Cellular Component: integral component of membrane (GO:0016021);; Biological Process: regulation of defense response (GO:0031347);; Biological Process: regulation of jasmonic acid mediated signaling pathway (GO:2000022);;	--	--	--	--	--	--	--	--	divergent CCT motif protein [Medicago truncatula]
MS.gene88967	--	--	Molecular Function: protein binding (GO:0005515);;	--	--	--	--	FBD	FBD-associated F-box protein At5g27750 OS=Arabidopsis thaliana OX=3702 GN=At5g27750 PE=1 SV=1	--	--	FBD-associated F-box protein At5g27750 [Medicago truncatula]
MS.gene61054	--	--	Molecular Function: growth factor activity (GO:0008083);; Biological Process: regulation of root meristem growth (GO:0010082);;	--	--	--	--	--	--	--	--	root meristem growth factor 2 [Medicago truncatula]
MS.gene017603	[T]	Signal transduction mechanisms	--	K14964|2.5e-43|smo:SELMODRAFT_449986|K14964 Set1/Ash2 histone methyltransferase complex subunit ASH2 | (RefSeq) ASH2-like; hypothetical protein	--	--	--	--	--	S	Function unknown	uncharacterized protein LOC11440552 [Medicago truncatula]
MS.gene56321	--	--	Biological Process: telomere maintenance (GO:0000723);; Biological Process: double-strand break repair via homologous recombination (GO:0000724);; Cellular Component: nuclear chromosome, telomeric region (GO:0000784);; Molecular Function: damaged DNA binding (GO:0003684);; Molecular Function: single-stranded DNA binding (GO:0003697);; Cellular Component: DNA replication factor A complex (GO:00056…	--	--	--	--	--	--	--	--	replication protein A 70 kDa DNA-binding subunit B-like [Medicago truncatula]
MS.gene70938	--	--	Molecular Function: calcium ion binding (GO:0005509);; Biological Process: calcium-mediated signaling (GO:0019722);;	K02183|5.3e-60|mtr:MTR_3g055520|K02183 calmodulin | (RefSeq) EF-hand pair protein	MAPK signaling pathway - plant (ko04016);; Phosphatidylinositol signaling system (ko04070);; Plant-pathogen interaction (ko04626)	[T]	Signal transduction mechanisms	EF-hand domain pair	Calmodulin-like protein 4 OS=Oryza sativa subsp. japonica OX=39947 GN=CML4 PE=2 SV=1	DTZ	Cell cycle control, cell division, chromosome partitioning;; Signal transduction mechanisms;; Cytoskeleton	calmodulin [Medicago truncatula]
MS.gene51758	--	--	--	--	--	--	--	--	--	--	--	hypothetical protein MtrunA17_Chr2g0305511 [Medicago truncatula]
MS.gene069096	--	--	--	--	--	--	--	--	--	S	Function unknown	--
MS.gene35375	--	--	--	K00850|1.9e-07|brp:103868514|K00850 6-phosphofructokinase 1 [EC:2.7.1.11] | (RefSeq) ATP-dependent 6-phosphofructokinase 5, chloroplastic-like	Glycolysis / Gluconeogenesis (ko00010);; Pentose phosphate pathway (ko00030);; Fructose and mannose metabolism (ko00051);; Galactose metabolism (ko00052);; Carbon metabolism (ko01200);; Biosynthesis of amino acids (ko01230);; RNA degradation (ko03018)	--	--	Transcriptional activator	--	S	Function unknown	E3 ubiquitin-protein ligase BRE1A [Medicago truncatula]
MS.gene25486	[O]	Posttranslational modification, protein turnover, chaperones	Molecular Function: cysteine-type endopeptidase activity (GO:0004197);; Cellular Component: integral component of membrane (GO:0016021);; Biological Process: CAAX-box protein processing (GO:0071586);;	K07052|1.9e-139|mtr:MTR_8g467540|K07052 uncharacterized protein | (RefSeq) CAAX amino terminal protease family protein	--	--	--	CPBP intramembrane metalloprotease	--	S	Function unknown	uncharacterized protein LOC25502706 isoform X1 [Medicago truncatula]
MS.gene08806	--	--	--	--	--	--	--	--	--	S	Function unknown	hypothetical protein MTR_8g085190 [Medicago truncatula]
MS.gene060068	[J]	Translation, ribosomal structure and biogenesis	Biological Process: lipid metabolic process (GO:0006629);; Molecular Function: glycerophosphodiester phosphodiesterase activity (GO:0008889);;	K01126|5.4e-13|aip:107634590|K01126 glycerophosphoryl diester phosphodiesterase [EC:3.1.4.46] | (RefSeq) glycerophosphodiester phosphodiesterase GDPD6 isoform X2	Glycerophospholipid metabolism (ko00564)	[A]	RNA processing and modification	Glycerophosphoryl diester phosphodiesterase family	RNA pseudouridine synthase 3, mitochondrial OS=Arabidopsis thaliana OX=3702 GN=At1g78910 PE=2 SV=1	J	Translation, ribosomal structure and biogenesis	glycerophosphodiester phosphodiesterase GDPDL3 [Medicago truncatula]
MS.gene30190	--	--	--	--	--	--	--	Zinc knuckle	--	S	Function unknown	hypothetical protein TSUD_423760, partial [Trifolium subterraneum]
MS.gene004763	--	--	--	--	--	--	--	--	--	S	Function unknown	probable serine/threonine-protein kinase nek3 [Medicago truncatula]
MS.gene60908	--	--	Molecular Function: iron ion binding (GO:0005506);; Cellular Component: integral component of membrane (GO:0016021);; Molecular Function: oxidoreductase activity, acting on paired donors, with incorporation or reduction of molecular oxygen (GO:0016705);; Molecular Function: heme binding (GO:0020037);;	K20624|6.2e-37|mtr:MTR_2g062670|K20624 12-hydroxyjasmonoyl-L-amino acid 12-hydroxylase / fatty acid hydroxylase [EC:1.14.14.49] | (RefSeq) cytochrome P450 family protein	--	[QI]	Secondary metabolites biosynthesis, transport and catabolism;; Lipid transport and metabolism	--	Cytochrome P450 94C1 OS=Arabidopsis thaliana OX=3702 GN=CYP94C1 PE=1 SV=1	Q	Secondary metabolites biosynthesis, transport and catabolism	E-class P450, group I [Medicago truncatula]
MS.gene70142	[M]	Cell wall/membrane/envelope biogenesis	Molecular Function: protein serine/threonine kinase activity (GO:0004674);; Molecular Function: ATP binding (GO:0005524);; Cellular Component: nucleus (GO:0005634);; Cellular Component: cytoplasm (GO:0005737);; Biological Process: protein phosphorylation (GO:0006468);; Biological Process: intracellular signal transduction (GO:0035556);;	K14498|2.9e-191|mtr:MTR_8g095330|K14498 serine/threonine-protein kinase SRK2 [EC:2.7.11.1] | (RefSeq) sucrose non-fermenting-like kinase 2 family protein	MAPK signaling pathway - plant (ko04016);; Plant hormone signal transduction (ko04075)	[T]	Signal transduction mechanisms	Protein kinase domain	Serine/threonine-protein kinase SRK2A OS=Arabidopsis thaliana OX=3702 GN=SRK2A PE=1 SV=1	T	Signal transduction mechanisms	serine/threonine-protein kinase SRK2A [Medicago truncatula]
MS.gene005311	--	--	--	--	--	--	--	--	--	--	--	uncharacterized protein LOC11412324 [Medicago truncatula]
MS.gene02689	--	--	Molecular Function: protein binding (GO:0005515);;	K15340|4.8e-263|mtr:MTR_3g105470|K15340 DNA cross-link repair 1A protein | (RefSeq) DNA cross-link repair protein pso2/SNM1, putative	--	[L]	Replication, recombination and repair	SAM domain (Sterile alpha motif)	DNA cross-link repair protein SNM1 OS=Arabidopsis thaliana OX=3702 GN=SNM1 PE=2 SV=1	J	Translation, ribosomal structure and biogenesis	DNA cross-link repair protein SNM1 [Medicago truncatula]
MS.gene54238	--	--	--	K02218|9.6e-55|sbi:8069780|K02218 casein kinase 1 [EC:2.7.11.1] | (RefSeq) uncharacterized protein LOC8069780	--	[L]	Replication, recombination and repair	DDE superfamily endonuclease	--	S	Function unknown	uncharacterized protein LOC112422719 [Medicago truncatula]
MS.gene000903	[V]	Defense mechanisms	Molecular Function: ATP binding (GO:0005524);; Cellular Component: integral component of membrane (GO:0016021);; Molecular Function: ATPase activity (GO:0016887);; Molecular Function: ATPase activity, coupled to transmembrane movement of substances (GO:0042626);; Biological Process: transmembrane transport (GO:0055085);;	K05658|7.2e-49|mtr:MTR_2g018350|K05658 ATP-binding cassette, subfamily B (MDR/TAP), member 1 [EC:7.6.2.2] | (RefSeq) ABC transporter B family protein	ABC transporters (ko02010)	[Q]	Secondary metabolites biosynthesis, transport and catabolism	ABC transporter	ABC transporter B family member 9 OS=Arabidopsis thaliana OX=3702 GN=ABCB9 PE=3 SV=2	V	Defense mechanisms	ABC transporter B family protein [Medicago truncatula]
MS.gene95926	--	--	Biological Process: reproduction (GO:0000003);; Biological Process: developmental process involved in reproduction (GO:0003006);; Molecular Function: molecular_function (GO:0003674);; Molecular Function: transcription factor activity, sequence-specific DNA binding (GO:0003700);; Cellular Component: cellular_component (GO:0005575);; Cellular Component: intracellular (GO:0005622);; Cellular Compone…	--	--	[K]	Transcription	PWWP domain	ENHANCER OF AG-4 protein 2 OS=Arabidopsis thaliana OX=3702 GN=HUA2 PE=2 SV=1	S	Function unknown	ENHANCER OF AG-4 protein 2 isoform X1 [Medicago truncatula]
MS.gene36625	[A]	RNA processing and modification	Molecular Function: RNA binding (GO:0003723);; Molecular Function: polynucleotide adenylyltransferase activity (GO:0004652);; Biological Process: RNA 3'-end processing (GO:0031123);; Biological Process: RNA polyadenylation (GO:0043631);;	K14376|0.0e+00|mtr:MTR_8g014560|K14376 poly(A) polymerase [EC:2.7.7.19] | (RefSeq) poly(A) polymerase	mRNA surveillance pathway (ko03015)	[A]	RNA processing and modification	Poly(A) polymerase central domain	Nuclear poly(A) polymerase 4 OS=Arabidopsis thaliana OX=3702 GN=PAPS4 PE=1 SV=1	A	RNA processing and modification	putative polynucleotide adenylyltransferase [Medicago truncatula]
MS.gene29917	--	--	--	--	--	--	--	--	--	--	--	uncharacterized protein LOC11433111 [Medicago truncatula]
MS.gene038239	--	--	Molecular Function: calcium ion binding (GO:0005509);; Cellular Component: photosystem II oxygen evolving complex (GO:0009654);; Biological Process: photosynthesis (GO:0015979);; Cellular Component: extrinsic component of membrane (GO:0019898);;	K02717|8.9e-127|mtr:MTR_5g090410|K02717 photosystem II oxygen-evolving enhancer protein 2 | (RefSeq) oxygen-evolving enhancer protein 2-1	Photosynthesis (ko00195)	--	--	PsbP	Oxygen-evolving enhancer protein 2-1, chloroplastic OS=Nicotiana tabacum OX=4097 GN=PSBP1 PE=3 SV=2	S	Function unknown	oxygen-evolving enhancer protein 2, chloroplastic [Medicago truncatula]
MS.gene001095	--	--	--	--	--	--	--	--	--	L	Replication, recombination and repair	--
MS.gene77861	[K]	Transcription	Cellular Component: DNA-directed RNA polymerase complex (GO:0000428);; Biological Process: regulation of cytokine production (GO:0001817);; Biological Process: positive regulation of cytokine production (GO:0001819);; Biological Process: regulation of immune system process (GO:0002682);; Biological Process: positive regulation of immune system process (GO:0002684);; Molecular Function: molecular_…	K03021|1.2e-47|mtr:MTR_8g023445|K03021 DNA-directed RNA polymerase III subunit RPC2 [EC:2.7.7.6] | (RefSeq) DNA-directed RNA polymerase	RNA polymerase (ko03020)	[K]	Transcription	RNA polymerase Rpb2, domain 3	DNA-directed RNA polymerase III subunit 2 OS=Arabidopsis thaliana OX=3702 GN=NRPC2 PE=2 SV=1	K	Transcription	DNA-directed RNA polymerase III subunit 2 [Medicago truncatula]
Medicago_sativa_newGene_8652	--	--	Molecular Function: molecular_function (GO:0003674);; Molecular Function: nucleic acid binding (GO:0003676);; Molecular Function: RNA binding (GO:0003723);; Molecular Function: catalytic activity (GO:0003824);; Molecular Function: nuclease activity (GO:0004518);; Molecular Function: endonuclease activity (GO:0004519);; Molecular Function: binding (GO:0005488);; Cellular Component: cellular_compon…	K13457|6.6e-48|cam:101502225|K13457 disease resistance protein RPM1 | (RefSeq) disease resistance protein RPM1-like	Plant-pathogen interaction (ko04626)	--	--	--	--	S	Function unknown	PPR containing plant-like protein [Medicago truncatula]
MS.gene015741	--	--	Cellular Component: endoplasmic reticulum (GO:0005783);; Cellular Component: Golgi apparatus (GO:0005794);; Biological Process: ER to Golgi vesicle-mediated transport (GO:0006888);; Cellular Component: TRAPP complex (GO:0030008);;	K20303|6.5e-76|mtr:MTR_8g103680|K20303 trafficking protein particle complex subunit 4 | (RefSeq) trafficking protein particle complex subunit-like protein	--	[U]	Intracellular trafficking, secretion, and vesicular transport	Sybindin-like family	--	U	Intracellular trafficking, secretion, and vesicular transport	trafficking protein particle complex subunit-like protein [Medicago truncatula]
MS.gene048449	--	--	--	--	--	--	--	--	--	--	--	uncharacterized protein LOC112419022 isoform X1 [Medicago truncatula]
MS.gene80589	--	--	--	--	--	--	--	--	--	--	--	putative nucleic acid-binding protein [Medicago truncatula]
MS.gene80458	--	--	Molecular Function: DNA binding (GO:0003677);; Cellular Component: nucleus (GO:0005634);; Cellular Component: integral component of membrane (GO:0016021);;	--	--	--	--	B3 DNA binding domain	--	--	--	putative transcription factor B3-Domain family [Medicago truncatula]
MS.gene00418	[M]	Cell wall/membrane/envelope biogenesis	Cellular Component: Golgi apparatus (GO:0005794);; Biological Process: plant-type secondary cell wall biogenesis (GO:0009834);; Molecular Function: glucuronosyltransferase activity (GO:0015020);; Biological Process: xylan biosynthetic process (GO:0045492);;	K20890|0.0e+00|mtr:MTR_1g019540|K20890 xylan alpha-glucuronosyltransferase [EC:2.4.1.-] | (RefSeq) UDP-glucuronate:xylan alpha-glucuronosyltransferase	--	[G]	Carbohydrate transport and metabolism	Glycosyl transferase family 8	UDP-glucuronate:xylan alpha-glucuronosyltransferase 2 OS=Arabidopsis thaliana OX=3702 GN=GUX2 PE=2 SV=1	O	Posttranslational modification, protein turnover, chaperones	UDP-glucuronate:xylan alpha-glucuronosyltransferase 2 isoform X1 [Medicago truncatula]
MS.gene032345	[M]	Cell wall/membrane/envelope biogenesis	Molecular Function: dTDP-glucose 4,6-dehydratase activity (GO:0008460);; Biological Process: UDP-rhamnose biosynthetic process (GO:0010253);; Molecular Function: UDP-L-rhamnose synthase activity (GO:0010280);; Biological Process: auxin efflux (GO:0010315);; Molecular Function: UDP-glucose 4,6-dehydratase activity (GO:0050377);; Biological Process: flavonol biosynthetic process (GO:0051555);;	K12450|0.0e+00|mtr:MTR_0034s0060|K12450 UDP-glucose 4,6-dehydratase [EC:4.2.1.76] | (RefSeq) rhamnose biosynthetic-like enzyme	Amino sugar and nucleotide sugar metabolism (ko00520)	[G]	Carbohydrate transport and metabolism	GDP-mannose 4,6 dehydratase	Trifunctional UDP-glucose 4,6-dehydratase/UDP-4-keto-6-deoxy-D-glucose 3,5-epimerase/UDP-4-keto-L-rhamnose-reductase RHM1 OS=Arabidopsis thaliana OX=3702 GN=RHM1 PE=1 SV=1	M	Cell wall/membrane/envelope biogenesis	trifunctional UDP-glucose 4,6-dehydratase/UDP-4-keto-6-deoxy-D-glucose 3,5-epimerase/UDP-4-keto-L-rhamnose-reductase RHM1 [Medicago truncatula]
MS.gene009667	--	--	Molecular Function: transcription factor activity, sequence-specific DNA binding (GO:0003700);; Cellular Component: nucleus (GO:0005634);;	K20557|2.2e-48|psom:113283160|K20557 transcription factor VIP1 | (RefSeq) transcription factor VIP1-like	MAPK signaling pathway - plant (ko04016)	--	--	bZIP transcription factor	Transcription factor RF2b OS=Oryza sativa subsp. japonica OX=39947 GN=RF2b PE=1 SV=2	K	Transcription	transcription factor RF2b [Medicago truncatula]
MS.gene028793	--	--	--	K12837|5.9e-09|lang:109345897|K12837 splicing factor U2AF 65 kDa subunit | (RefSeq) splicing factor U2af large subunit A-like	Spliceosome (ko03040)	[A]	RNA processing and modification	--	Splicing factor U2af large subunit B OS=Arabidopsis thaliana OX=3702 GN=U2AF65B PE=1 SV=2	S	Function unknown	hypothetical protein MTR_2g103970 [Medicago truncatula]
MS.gene30328	--	--	Molecular Function: DNA binding (GO:0003677);;	--	--	[L]	Replication, recombination and repair	--	Zinc finger BED domain-containing protein DAYSLEEPER OS=Arabidopsis thaliana OX=3702 GN=HAT PE=1 SV=1	S	Function unknown	AC transposase, partial [Trifolium pratense]
MS.gene88612	--	--	Molecular Function: calcium ion binding (GO:0005509);;	K06268|6.7e-36|mtr:MTR_4g099210|K06268 serine/threonine-protein phosphatase 2B regulatory subunit | (RefSeq) calcineurin B-like molecule protein	--	[T]	Signal transduction mechanisms	--	Calcineurin B-like protein 1 OS=Arabidopsis thaliana OX=3702 GN=CBL1 PE=1 SV=3	DTZ	Cell cycle control, cell division, chromosome partitioning;; Signal transduction mechanisms;; Cytoskeleton	unknown [Medicago truncatula]
MS.gene071875	--	--	Molecular Function: nucleic acid binding (GO:0003676);; Molecular Function: zinc ion binding (GO:0008270);;	--	--	--	--	--	--	--	--	uncharacterized protein LOC112421814 [Medicago truncatula]
MS.gene070472	--	--	Molecular Function: cysteine-type peptidase activity (GO:0008234);;	--	--	--	--	Ulp1 protease family, C-terminal catalytic domain	--	S	Function unknown	putative Ulp1 protease family catalytic domain, putative transposase, Ptta/En/Spm, plant [Medicago truncatula]
MS.gene99034	--	--	--	--	--	--	--	--	--	S	Function unknown	hypothetical protein TSUD_335750 [Trifolium subterraneum]
MS.gene47728	--	--	Molecular Function: flavonol 3-O-glucosyltransferase activity (GO:0047893);; Molecular Function: daphnetin 3-O-glucosyltransferase activity (GO:0102360);; Molecular Function: myricetin 3-O-glucosyltransferase activity (GO:0102425);;	K22950|3.7e-101|fve:101295404|K22950 acylphloroglucinol glucosyltransferase [EC:2.4.1.358] | (RefSeq) anthocyanidin 3-O-glucosyltransferase 2-like	--	[GC]	Carbohydrate transport and metabolism;; Energy production and conversion	UDP-glucoronosyl and UDP-glucosyl transferase	Putative UDP-glucose flavonoid 3-O-glucosyltransferase 3 OS=Fragaria ananassa OX=3747 GN=GT3 PE=2 SV=1	S	Function unknown	anthocyanidin 3-O-glucosyltransferase 2 [Medicago truncatula]
MS.gene92462	--	--	Molecular Function: transcription regulatory region sequence-specific DNA binding (GO:0000976);; Molecular Function: RNA polymerase II regulatory region sequence-specific DNA binding (GO:0000977);; Molecular Function: RNA polymerase II transcription factor activity, sequence-specific DNA binding (GO:0000981);; Molecular Function: core promoter proximal region sequence-specific DNA binding (GO:000…	--	--	[K]	Transcription	--	Agamous-like MADS-box protein AGL80 OS=Arabidopsis thaliana OX=3702 GN=AGL80 PE=1 SV=1	K	Transcription	uncharacterized protein LOC25491525 [Medicago truncatula]
MS.gene24357	[K]	Transcription	Molecular Function: ADP binding (GO:0043531);;	K13457|7.2e-28|ini:109160543|K13457 disease resistance protein RPM1 | (RefSeq) disease resistance protein RPM1-like	Plant-pathogen interaction (ko04626)	--	--	NB-ARC domain	Probable disease resistance protein At4g33300 OS=Arabidopsis thaliana OX=3702 GN=At4g33300 PE=2 SV=3	S	Function unknown	probable disease resistance protein At4g33300 [Medicago truncatula]
Medicago_sativa_newGene_9889	[T]	Signal transduction mechanisms	Molecular Function: protein kinase activity (GO:0004672);; Molecular Function: protein serine/threonine kinase activity (GO:0004674);; Molecular Function: ATP binding (GO:0005524);;	K14510|3.7e-45|mtr:MTR_1g050690|K14510 serine/threonine-protein kinase CTR1 [EC:2.7.11.1] | (RefSeq) MAP kinase kinase kinase-like protein	MAPK signaling pathway - plant (ko04016);; Plant hormone signal transduction (ko04075)	[T]	Signal transduction mechanisms	Protein tyrosine and serine/threonine kinase	Serine/threonine-protein kinase CTR1 OS=Arabidopsis thaliana OX=3702 GN=CTR1 PE=1 SV=1	T	Signal transduction mechanisms	serine/threonine-protein kinase CTR1 isoform X3 [Medicago truncatula]
MS.gene049934	--	--	Molecular Function: molecular_function (GO:0003674);; Molecular Function: nucleic acid binding (GO:0003676);; Molecular Function: RNA binding (GO:0003723);; Molecular Function: catalytic activity (GO:0003824);; Molecular Function: nuclease activity (GO:0004518);; Molecular Function: endonuclease activity (GO:0004519);; Molecular Function: binding (GO:0005488);; Cellular Component: cellular_compon…	--	--	--	--	--	--	S	Function unknown	pentatricopeptide repeat-containing protein At1g26460, mitochondrial [Medicago truncatula]
MS.gene02095	--	--	Molecular Function: DNA binding (GO:0003677);; Cellular Component: nucleus (GO:0005634);; Molecular Function: lipid binding (GO:0008289);;	K09338|0.0e+00|mtr:MTR_2g030130|K09338 homeobox-leucine zipper protein | (RefSeq) class III homeodomain leucine zipper protein	--	--	--	START domain	Homeobox-leucine zipper protein ATHB-14 OS=Arabidopsis thaliana OX=3702 GN=ATHB-14 PE=1 SV=1	K	Transcription	homeobox-leucine zipper protein ATHB-14 isoform X2 [Medicago truncatula]
MS.gene36098	--	--	Molecular Function: zinc ion binding (GO:0008270);; Molecular Function: ligase activity (GO:0016874);;	K04706|0.0e+00|mtr:MTR_5g009920|K04706 E3 SUMO-protein ligase PIAS1 [EC:2.3.2.-] | (RefSeq) transcription factor-like protein	Ubiquitin mediated proteolysis (ko04120)	[K]	Transcription	MIZ/SP-RING zinc finger	E4 SUMO-protein ligase PIAL2 OS=Arabidopsis thaliana OX=3702 GN=PIAL2 PE=1 SV=1	S	Function unknown	putative E3 SUMO protein ligase [Medicago truncatula]
MS.gene67924	--	--	Molecular Function: nucleic acid binding (GO:0003676);; Molecular Function: aspartic-type endopeptidase activity (GO:0004190);; Biological Process: DNA integration (GO:0015074);;	K12349|1.9e-80|ccaj:109806181|K12349 neutral ceramidase [EC:3.5.1.23] | (RefSeq) neutral ceramidase-like	Sphingolipid metabolism (ko00600)	[R]	General function prediction only	RNase H-like domain found in reverse transcriptase	--	L	Replication, recombination and repair	Ty3/gypsy retrotransposon protein [Trifolium pratense]
MS.gene39889	--	--	Molecular Function: nucleic acid binding (GO:0003676);;	K16196|4.4e-22|pda:103708605|K16196 eukaryotic translation initiation factor 2-alpha kinase 4 [EC:2.7.11.1] | (RefSeq) eIF-2-alpha kinase GCN2	Protein processing in endoplasmic reticulum (ko04141)	--	--	Retroviral aspartyl protease	--	L	Replication, recombination and repair	uncharacterized protein LOC114191269 [Vigna unguiculata]
MS.gene066113	--	--	Molecular Function: aminoacyl-tRNA hydrolase activity (GO:0004045);;	K20781|9.6e-09|mng:MNEG_7376|K20781 peptidyl serine alpha-galactosyltransferase [EC:2.4.1.-] | (RefSeq) hypothetical protein	Other types of O-glycan biosynthesis (ko00514)	[S]	Function unknown	Peptidyl-tRNA hydrolase PTH2	--	S	Function unknown	type 2 (PTH2)-like peptidyl-tRNA hydrolase [Medicago truncatula]
MS.gene013428	--	--	Cellular Component: extracellular region (GO:0005576);; Cellular Component: cell wall (GO:0005618);; Biological Process: plant-type cell wall organization (GO:0009664);; Cellular Component: membrane (GO:0016020);;	K20628|3.7e-148|mtr:MTR_3g094040|K20628 expansin | (RefSeq) expansin A10	--	--	--	Expansin C-terminal domain	Expansin-A8 OS=Arabidopsis thaliana OX=3702 GN=EXPA8 PE=2 SV=1	G	Carbohydrate transport and metabolism	expansin-A8 [Medicago truncatula]
MS.gene035192	--	--	Molecular Function: nucleic acid binding (GO:0003676);; Molecular Function: zinc ion binding (GO:0008270);;	--	--	[R]	General function prediction only	Reverse transcriptase (RNA-dependent DNA polymerase)	--	L	Replication, recombination and repair	hypothetical protein CR513_32028, partial [Mucuna pruriens]
MS.gene63917	--	--	--	K15014|2.8e-19|cam:101514754|K15014 solute carrier family 29 (equilibrative nucleoside transporter), member 1/2/3 | (RefSeq) equilibrative nucleotide transporter 3-like	--	--	--	--	--	S	Function unknown	hypothetical protein MTR_5g095330 [Medicago truncatula]
MS.gene66972	--	--	Cellular Component: cytoplasm (GO:0005737);; Biological Process: carbohydrate metabolic process (GO:0005975);; Molecular Function: carbohydrate binding (GO:0030246);; Molecular Function: glucose-6-phosphate 1-epimerase activity (GO:0047938);;	--	--	--	--	--	Protein NDH-DEPENDENT CYCLIC ELECTRON FLOW 5 OS=Arabidopsis thaliana OX=3702 GN=NDF5 PE=2 SV=1	S	Function unknown	protein NDH-DEPENDENT CYCLIC ELECTRON FLOW 5 [Medicago truncatula]
MS.gene008424	[P]	Inorganic ion transport and metabolism	Molecular Function: manganese ion transmembrane transporter activity (GO:0005384);; Cellular Component: plasma membrane (GO:0005886);; Biological Process: cellular cadmium ion homeostasis (GO:0006876);; Biological Process: cellular iron ion homeostasis (GO:0006879);; Biological Process: cellular zinc ion homeostasis (GO:0006882);; Molecular Function: cation transmembrane transporter activity (GO:…	--	--	[P]	Inorganic ion transport and metabolism	Cation efflux family	Metal tolerance protein 4 OS=Oryza sativa subsp. japonica OX=39947 GN=MTP4 PE=2 SV=1	P	Inorganic ion transport and metabolism	metal tolerance protein 4 [Medicago truncatula]
MS.gene055279	--	--	Molecular Function: transcription coactivator activity (GO:0003713);; Biological Process: regulation of transcription from RNA polymerase II promoter (GO:0006357);; Cellular Component: mediator complex (GO:0016592);;	K13528|2.0e-110|mtr:MTR_2g063927|K13528 mediator of RNA polymerase II transcription subunit 20 | (RefSeq) mediator of RNA polymerase II transcription subunit 20b	--	[E]	Amino acid transport and metabolism	TATA-binding related factor (TRF) of subunit 20 of Mediator complex	Mediator of RNA polymerase II transcription subunit 20a OS=Arabidopsis thaliana OX=3702 GN=MED20A PE=1 SV=1	E	Amino acid transport and metabolism	mediator of RNA polymerase II transcription subunit 20a [Medicago truncatula]
MS.gene027164	[T]	Signal transduction mechanisms	Molecular Function: protein serine/threonine kinase activity (GO:0004674);; Molecular Function: ATP binding (GO:0005524);;	K00924|3.9e-83|bna:111214362|K00924 kinase [EC:2.7.1.-] | (RefSeq) probable serine/threonine-protein kinase CST	--	[T]	Signal transduction mechanisms	Protein tyrosine and serine/threonine kinase	Probable serine/threonine-protein kinase PIX13 OS=Arabidopsis thaliana OX=3702 GN=PIX13 PE=1 SV=2	T	Signal transduction mechanisms	probable serine/threonine-protein kinase PIX13 [Medicago truncatula]
MS.gene032661	[I]	Lipid transport and metabolism	Molecular Function: ATP binding (GO:0005524);; Cellular Component: cytosol (GO:0005829);; Molecular Function: glucuronokinase activity (GO:0047940);;	K16190|1.6e-153|mtr:MTR_6g004430|K16190 glucuronokinase [EC:2.7.1.43] | (RefSeq) GHMP kinase ATP-binding protein, putative	Pentose and glucuronate interconversions (ko00040);; Ascorbate and aldarate metabolism (ko00053);; Amino sugar and nucleotide sugar metabolism (ko00520)	--	--	GHMP kinases N terminal domain	Glucuronokinase 1 OS=Arabidopsis thaliana OX=3702 GN=GLCAK1 PE=1 SV=1	G	Carbohydrate transport and metabolism	glucuronokinase 1 [Medicago truncatula]
MS.gene049822	[K]	Transcription	Molecular Function: DNA binding (GO:0003677);; Molecular Function: DNA-directed 5'-3' RNA polymerase activity (GO:0003899);; Biological Process: transcription, DNA-templated (GO:0006351);;	K03018|0.0e+00|mtr:MTR_4g061800|K03018 DNA-directed RNA polymerase III subunit RPC1 [EC:2.7.7.6] | (RefSeq) DNA-directed RNA polymerase I protein	RNA polymerase (ko03020)	[K]	Transcription	RNA polymerase Rpb1, domain 5	DNA-directed RNA polymerase III subunit 1 OS=Arabidopsis thaliana OX=3702 GN=NRPC1 PE=2 SV=1	K	Transcription	putative DNA-directed RNA polymerase [Medicago truncatula]
Medicago_sativa_newGene_7363	--	--	Biological Process: ubiquitin-dependent protein catabolic process (GO:0006511);; Cellular Component: integral component of membrane (GO:0016021);; Molecular Function: ubiquitin protein ligase binding (GO:0031625);;	--	--	--	--	--	--	D	Cell cycle control, cell division, chromosome partitioning	cullin-like protein [Medicago truncatula]
MS.gene93961	--	--	Molecular Function: cysteine-type peptidase activity (GO:0008234);;	--	--	--	--	--	--	--	--	putative Ulp1 protease family catalytic domain-containing protein [Medicago truncatula]
MS.gene038302	--	--	--	--	--	--	--	--	--	--	--	hypothetical protein MTR_5g098690 [Medicago truncatula]
MS.gene001673	--	--	Cellular Component: P-body (GO:0000932);; Molecular Function: mRNA binding (GO:0003729);; Biological Process: cytoplasmic mRNA processing body assembly (GO:0033962);; Biological Process: stress granule assembly (GO:0034063);; Cellular Component: messenger ribonucleoprotein complex (GO:1990124);;	K18749|8.8e-292|mtr:MTR_1g093860|K18749 protein LSM14 | (RefSeq) protein decapping-like protein	--	[U]	Intracellular trafficking, secretion, and vesicular transport	Scd6-like Sm domain	Protein decapping 5 OS=Arabidopsis thaliana OX=3702 GN=DCP5 PE=1 SV=1	S	Function unknown	protein decapping 5 [Medicago truncatula]
MS.gene064687	--	--	Cellular Component: integral component of membrane (GO:0016021);;	K02433|1.8e-54|apro:F751_6020|K02433 aspartyl-tRNA(Asn)/glutamyl-tRNA(Gln) amidotransferase subunit A [EC:6.3.5.6 6.3.5.7] | (RefSeq) Glutamyl-tRNA(Gln) amidotransferase subunit A	Aminoacyl-tRNA biosynthesis (ko00970)	[I]	Lipid transport and metabolism	CRAL/TRIO domain	Phosphatidylinositol/phosphatidylcholine transfer protein SFH8 OS=Arabidopsis thaliana OX=3702 GN=SFH8 PE=2 SV=1	S	Function unknown	phosphatidylinositol/phosphatidylcholine transfer protein SFH6 isoform X2 [Medicago truncatula]
Medicago_sativa_newGene_1078	[G]	Carbohydrate transport and metabolism	Biological Process: polysaccharide catabolic process (GO:0000272);; Molecular Function: transcription factor activity, sequence-specific DNA binding (GO:0003700);; Cellular Component: nucleus (GO:0005634);; Molecular Function: beta-amylase activity (GO:0016161);; Biological Process: regulation of shoot system development (GO:0048831);; Molecular Function: amylopectin maltohydrolase activity (GO:0…	K01177|2.2e-252|mtr:MTR_7g077410|K01177 beta-amylase [EC:3.2.1.2] | (RefSeq) beta-amylase-like protein	Starch and sucrose metabolism (ko00500)	--	--	Glycosyl hydrolase family 14	Beta-amylase 7 OS=Arabidopsis thaliana OX=3702 GN=BAM7 PE=1 SV=2	G	Carbohydrate transport and metabolism	beta-amylase 7 [Medicago truncatula]
Medicago_sativa_newGene_20871	--	--	Cellular Component: cellular_component (GO:0005575);; Cellular Component: cell (GO:0005623);; Cellular Component: plasma membrane (GO:0005886);; Cellular Component: membrane (GO:0016020);; Cellular Component: cell part (GO:0044464);; Cellular Component: cell periphery (GO:0071944);;	--	--	--	--	MORN repeat	--	T	Signal transduction mechanisms	--
MS.gene006261	[T]	Signal transduction mechanisms	Molecular Function: protein serine/threonine kinase activity (GO:0004674);; Molecular Function: MAP kinase kinase kinase activity (GO:0004709);; Molecular Function: ATP binding (GO:0005524);; Cellular Component: cytoplasm (GO:0005737);; Biological Process: regulation of mitotic cell cycle (GO:0007346);; Biological Process: signal transduction by protein phosphorylation (GO:0023014);; Biological P…	K20717|0.0e+00|mtr:MTR_1g100250|K20717 mitogen-activated protein kinase kinase kinase YODA [EC:2.7.11.25] | (RefSeq) ATP-binding protein	MAPK signaling pathway - plant (ko04016)	[T]	Signal transduction mechanisms	Protein kinase domain	Mitogen-activated protein kinase kinase kinase YODA OS=Arabidopsis thaliana OX=3702 GN=YDA PE=1 SV=1	T	Signal transduction mechanisms	mitogen-activated protein kinase kinase kinase YODA [Medicago truncatula]
MS.gene22103	--	--	Molecular Function: molecular_function (GO:0003674);; Molecular Function: catalytic activity (GO:0003824);; Molecular Function: transporter activity (GO:0005215);; Biological Process: transport (GO:0006810);; Biological Process: endocytosis (GO:0006897);; Biological Process: biological_process (GO:0008150);; Molecular Function: primary active transmembrane transporter activity (GO:0015399);; Mole…	K20069|1.5e-50|mtr:MTR_1g069765|K20069 adaptin ear-binding coat-associated protein 1/2 | (RefSeq) adaptin ear-binding coat-associated protein 1	--	[S]	Function unknown	Protein of unknown function (DUF1681)	Uncharacterized protein At1g03900 OS=Arabidopsis thaliana OX=3702 GN=At1g03900 PE=1 SV=1	S	Function unknown	hypothetical protein TSUD_207140 [Trifolium subterraneum]
MS.gene75836	[T]	Signal transduction mechanisms	Molecular Function: phosphorelay sensor kinase activity (GO:0000155);; Cellular Component: nucleus (GO:0005634);; Biological Process: regulation of transcription, DNA-templated (GO:0006355);; Biological Process: detection of visible light (GO:0009584);; Biological Process: red, far-red light phototransduction (GO:0009585);; Molecular Function: photoreceptor activity (GO:0009881);; Biological Proc…	K12123|0.0e+00|mtr:MTR_2g049520|K12123 phytochrome E | (RefSeq) phytochrome protein	--	--	--	Phytochrome region	Phytochrome E OS=Ipomoea nil OX=35883 GN=PHYE PE=2 SV=1	T	Signal transduction mechanisms	phytochrome E [Medicago truncatula]
MS.gene008672	--	--	Molecular Function: hydrolase activity (GO:0016787);; Molecular Function: ADP binding (GO:0043531);;	--	--	--	--	--	--	--	--	uncharacterized protein LOC25490945 isoform X3 [Medicago truncatula]
MS.gene31737	--		Molecular Function: protein kinase activity (GO:0004672);; Molecular Function: ATP binding (GO:0005524);; Molecular Function: glycerophosphodiester phosphodiesterase activity (GO:0008889);; Molecular Function: polysaccharide binding (GO:0030247);;	K13416|2.6e-56|vra:106774068|K13416 brassinosteroid insensitive 1-associated receptor kinase 1 [EC:2.7.10.1 2.7.11.1] | (RefSeq) BRASSINOSTEROID INSENSITIVE 1-associated receptor kinase 1-like isoform X1	MAPK signaling pathway - plant (ko04016);; Plant hormone signal transduction (ko04075);; Plant-pathogen interaction (ko04626)	--	--	Protein tyrosine and serine/threonine kinase	Rust resistance kinase Lr10 OS=Triticum aestivum OX=4565 GN=LRK10 PE=2 SV=1	T	Signal transduction mechanisms	cysteine-rich receptor-like protein kinase 41 isoform X3 [Medicago truncatula]
MS.gene045808	[H]	Coenzyme transport and metabolism	Molecular Function: O-methyltransferase activity (GO:0008171);; Molecular Function: S-adenosylmethionine-dependent methyltransferase activity (GO:0008757);; Biological Process: aromatic compound biosynthetic process (GO:0019438);; Biological Process: methylation (GO:0032259);; Molecular Function: protein dimerization activity (GO:0046983);;	K21553|3.4e-126|ccaj:109803028|K21553 isoliquiritigenin 2'-O-methyltransferase [EC:2.1.1.154] | (RefSeq) LOW QUALITY PROTEIN: isoliquiritigenin 2'-O-methyltransferase-like	--	[R]	General function prediction only	O-methyltransferase domain	Isoliquiritigenin 2'-O-methyltransferase OS=Medicago sativa OX=3879 PE=1 SV=1	S	Function unknown	isoliquiritigenin 2'-O-methyltransferase [Medicago truncatula]
MS.gene049712	--	--	--	--	--	--	--	--	--	S	Function unknown	uncharacterized protein LOC25502312 [Medicago truncatula]
MS.gene066039	[G]	Carbohydrate transport and metabolism	Cellular Component: cytosol (GO:0005829);; Biological Process: fructose metabolic process (GO:0006000);; Molecular Function: fructokinase activity (GO:0008865);; Molecular Function: carbohydrate kinase activity (GO:0019200);;	K00847|3.6e-153|mtr:MTR_1g057810|K00847 fructokinase [EC:2.7.1.4] | (RefSeq) pfkB family carbohydrate kinase	Fructose and mannose metabolism (ko00051);; Starch and sucrose metabolism (ko00500);; Amino sugar and nucleotide sugar metabolism (ko00520)	[G]	Carbohydrate transport and metabolism	pfkB family carbohydrate kinase	Probable fructokinase-7 OS=Arabidopsis thaliana OX=3702 GN=At5g51830 PE=1 SV=1	G	Carbohydrate transport and metabolism	probable fructokinase-7 [Medicago truncatula]
MS.gene008265	--	--	Molecular Function: protein binding (GO:0005515);;	K17605|1.1e-17|mcha:111005665|K17605 serine/threonine-protein phosphatase 2A activator | (RefSeq) serine/threonine-protein phosphatase 2A activator 2-like isoform X1	--	[R]	General function prediction only	Leucine Rich repeats (2 copies)	Putative F-box/LRR-repeat protein 23 OS=Arabidopsis thaliana OX=3702 GN=FBL23 PE=4 SV=1	S	Function unknown	F-box/LRR protein [Medicago truncatula]
MS.gene026532	--	--	--	K15111|1.9e-50|spen:107015750|K15111 solute carrier family 25 (mitochondrial S-adenosylmethionine transporter), member 26 | (RefSeq) LOW QUALITY PROTEIN: protein MITOFERRINLIKE 1, chloroplastic	--	--	--	Plant organelle RNA recognition domain	Protein ROOT PRIMORDIUM DEFECTIVE 1 OS=Arabidopsis thaliana OX=3702 GN=RPD1 PE=1 SV=1	S	Function unknown	protein WHAT'S THIS FACTOR 1 homolog [Medicago truncatula]
MS.gene28687	--	--	Molecular Function: protein serine/threonine kinase activity (GO:0004674);; Molecular Function: ATP binding (GO:0005524);; Cellular Component: plasma membrane (GO:0005886);; Biological Process: protein phosphorylation (GO:0006468);; Cellular Component: integral component of membrane (GO:0016021);; Molecular Function: carbohydrate binding (GO:0030246);; Biological Process: recognition of pollen (G…	K01183|8.7e-24|nsy:104241083|K01183 chitinase [EC:3.2.1.14] | (RefSeq) chitinase-3-like protein 2	Amino sugar and nucleotide sugar metabolism (ko00520)	--	--	D-mannose binding lectin	G-type lectin S-receptor-like serine/threonine-protein kinase RKS1 OS=Arabidopsis thaliana OX=3702 GN=RKS1 PE=3 SV=3	T	Signal transduction mechanisms	G-type lectin S-receptor-like Serine/Threonine-kinase [Medicago truncatula]
MS.gene34731	--	--	Molecular Function: protein binding (GO:0005515);;	--	--	--	--	FBD	FBD-associated F-box protein At1g66310 OS=Arabidopsis thaliana OX=3702 GN=At1g66310 PE=2 SV=1	S	Function unknown	F-box/LRR-repeat protein At3g26922 [Medicago truncatula]
MS.gene004332	--	--	Molecular Function: protein serine/threonine kinase activity (GO:0004674);; Cellular Component: integral component of membrane (GO:0016021);;	K13466|1.2e-64|cic:CICLE_v10007014mg|K13466 EIX receptor 1/2 | (RefSeq) hypothetical protein	Plant-pathogen interaction (ko04626)	[R]	General function prediction only	Leucine rich repeat	Receptor-like protein 18 OS=Arabidopsis thaliana OX=3702 GN=RLP18 PE=2 SV=3	S	Function unknown	receptor-like protein EIX2 [Medicago truncatula]
MS.gene93613	--	--	Biological Process: formation of cytoplasmic translation initiation complex (GO:0001732);; Molecular Function: translation initiation factor activity (GO:0003743);; Cellular Component: cytosol (GO:0005829);; Cellular Component: eukaryotic translation initiation factor 3 complex (GO:0005852);; Molecular Function: metallopeptidase activity (GO:0008237);; Biological Process: response to auxin (GO:00…	K03247|5.2e-190|mtr:MTR_7g021870|K03247 translation initiation factor 3 subunit H | (RefSeq) eukaryotic translation initiation factor 3h	RNA transport (ko03013)	[J]	Translation, ribosomal structure and biogenesis	JAB1/Mov34/MPN/PAD-1 ubiquitin protease	Eukaryotic translation initiation factor 3 subunit H OS=Arabidopsis thaliana OX=3702 GN=TIF3H1 PE=1 SV=2	J	Translation, ribosomal structure and biogenesis	eukaryotic translation initiation factor 3 subunit H [Medicago truncatula]
MS.gene73771	[J]	Translation, ribosomal structure and biogenesis	Molecular Function: aminoacyl-tRNA hydrolase activity (GO:0004045);;	K01056|1.3e-118|mtr:MTR_7g082240|K01056 peptidyl-tRNA hydrolase, PTH1 family [EC:3.1.1.29] | (RefSeq) group IIB intron splicing facilitator CRS2	--	[J]	Translation, ribosomal structure and biogenesis	Peptidyl-tRNA hydrolase	Chloroplastic group IIB intron splicing facilitator CRS2-B, chloroplastic OS=Arabidopsis thaliana OX=3702 GN=CRS2B PE=2 SV=1	J	Translation, ribosomal structure and biogenesis	chloroplastic group IIB intron splicing facilitator CRS2-B, chloroplastic [Medicago truncatula]
MS.gene49627	--	--	--	--	--	--	--	Domain of unknown function (DUF569)	--	S	Function unknown	actin cross-linking protein [Medicago truncatula]
MS.gene86753	--	--	Biological Process: double-strand break repair via homologous recombination (GO:0000724);; Biological Process: recombinational repair (GO:0000725);; Molecular Function: molecular_function (GO:0003674);; Molecular Function: nucleic acid binding (GO:0003676);; Molecular Function: DNA binding (GO:0003677);; Molecular Function: DNA helicase activity (GO:0003678);; Molecular Function: catalytic activi…	--	--	--	--	Protein of unknown function (DUF295)	F-box protein SKIP23 OS=Arabidopsis thaliana OX=3702 GN=SKIP23 PE=1 SV=1	S	Function unknown	F-box protein SKIP23 [Medicago truncatula]
MS.gene048987	--	--	Cellular Component: nucleus (GO:0005634);; Cellular Component: cytoplasm (GO:0005737);; Biological Process: ubiquitin-dependent protein catabolic process (GO:0006511);; Cellular Component: proteasome regulatory particle, lid subcomplex (GO:0008541);; Molecular Function: ubiquitin binding (GO:0043130);; Molecular Function: endopeptidase activator activity (GO:0061133);; Molecular Function: proteas…	K06691|9.8e-175|mtr:MTR_8g101230|K06691 26S proteasome regulatory subunit N13 | (RefSeq) adhesion regulating molecule protein, putative	Proteasome (ko03050)	[R]	General function prediction only	Proteasome complex subunit Rpn13 ubiquitin receptor	26S proteasome regulatory subunit RPN13 OS=Arabidopsis thaliana OX=3702 GN=RPN13 PE=1 SV=2	O	Posttranslational modification, protein turnover, chaperones	putative 26S proteasome complex ubiquitin receptor, subunit Rpn13, UCH-binding protein [Medicago truncatula]
MS.gene74053	[I]	Lipid transport and metabolism	Molecular Function: dodecenoyl-CoA delta-isomerase activity (GO:0004165);; Molecular Function: enoyl-CoA hydratase activity (GO:0004300);; Cellular Component: peroxisome (GO:0005777);; Biological Process: fatty acid beta-oxidation (GO:0006635);;	K07517|5.7e-120|mtr:MTR_7g024280|K07517 Delta3-Delta2-enoyl-CoA isomerase [EC:5.3.3.8] | (RefSeq) enoyl-CoA hydratase/isomerase family protein	Fatty acid degradation (ko00071)	--	--	Enoyl-CoA hydratase/isomerase	Enoyl-CoA delta isomerase 1, peroxisomal OS=Arabidopsis thaliana OX=3702 GN=ECI1 PE=1 SV=1	S	Function unknown	enoyl-CoA delta isomerase 1, peroxisomal [Medicago truncatula]
MS.gene86594	--	--	Molecular Function: DNA binding (GO:0003677);; Molecular Function: transcription factor activity, sequence-specific DNA binding (GO:0003700);; Cellular Component: nucleus (GO:0005634);;	K09286|9.3e-52|qsu:112034496|K09286 EREBP-like factor | (RefSeq) dehydration-responsive element-binding protein 1A-like	--	--	--	AP2 domain	Dehydration-responsive element-binding protein 1A OS=Arabidopsis thaliana OX=3702 GN=DREB1A PE=1 SV=2	K	Transcription	C-repeat binding factor 6 [Medicago truncatula]
MS.gene017118	[P]	Inorganic ion transport and metabolism	Cellular Component: integral component of plasma membrane (GO:0005887);; Cellular Component: plant-type vacuole membrane (GO:0009705);; Molecular Function: potassium ion leak channel activity (GO:0022841);; Biological Process: stabilization of membrane potential (GO:0030322);; Biological Process: potassium ion transmembrane transport (GO:0071805);;	K05389|1.3e-205|mtr:MTR_5g091565|K05389 potassium channel subfamily K, other eukaryote | (RefSeq) outward rectifying potassium channel protein	--	[P]	Inorganic ion transport and metabolism	Ion channel	Two-pore potassium channel 2 OS=Arabidopsis thaliana OX=3702 GN=TPK2 PE=2 SV=1	P	Inorganic ion transport and metabolism	two-pore potassium channel 3 [Medicago truncatula]
MS.gene93449	--	--	Biological Process: single strand break repair (GO:0000012);; Molecular Function: double-stranded DNA binding (GO:0003690);; Molecular Function: single-stranded DNA binding (GO:0003697);; Molecular Function: phosphodiesterase I activity (GO:0004528);; Cellular Component: nucleus (GO:0005634);; Biological Process: double-strand break repair (GO:0006302);; Molecular Function: zinc ion binding (GO:0…	K03065|3.3e-06|bdi:100839188|K03065 26S proteasome regulatory subunit T5 | (RefSeq) 26S proteasome regulatory subunit 6A homolog	Proteasome (ko03050)	[O]	Posttranslational modification, protein turnover, chaperones	--	26S proteasome regulatory subunit 6A homolog OS=Brassica campestris OX=3711 GN=TBP1 PE=2 SV=1	O	Posttranslational modification, protein turnover, chaperones	uncharacterized protein LOC11437260 [Medicago truncatula]
MS.gene67606	--	--	--	--	--	--	--	--	--	S	Function unknown	hypothetical protein TSUD_234980 [Trifolium subterraneum]
MS.gene73859	[I]	Lipid transport and metabolism	Molecular Function: acyl-CoA oxidase activity (GO:0003997);; Molecular Function: fatty acid binding (GO:0005504);; Cellular Component: peroxisome (GO:0005777);; Biological Process: fatty acid beta-oxidation using acyl-CoA oxidase (GO:0033540);; Molecular Function: flavin adenine dinucleotide binding (GO:0050660);; Biological Process: lipid homeostasis (GO:0055088);; Molecular Function: FAD bindin…	K00232|0.0e+00|mtr:MTR_4g079290|K00232 acyl-CoA oxidase [EC:1.3.3.6] | (RefSeq) peroxisomal acyl-CoA oxidase	Fatty acid degradation (ko00071);; beta-Alanine metabolism (ko00410);; alpha-Linolenic acid metabolism (ko00592);; Propanoate metabolism (ko00640);; Biosynthesis of unsaturated fatty acids (ko01040);; Carbon metabolism (ko01200);; Fatty acid metabolism (ko01212);; Peroxisome (ko04146)	[IQ]	Lipid transport and metabolism;; Secondary metabolites biosynthesis, transport and catabolism	Acyl-CoA oxidase	Acyl-coenzyme A oxidase 3, peroxisomal OS=Arabidopsis thaliana OX=3702 GN=ACX3 PE=1 SV=1	I	Lipid transport and metabolism	acyl-coenzyme A oxidase 3, peroxisomal [Medicago truncatula]
MS.gene005883	--	--	--	K09753|9.6e-17|zju:107408516|K09753 cinnamoyl-CoA reductase [EC:1.2.1.44] | (RefSeq) cinnamoyl-CoA reductase 1-like isoform X1	Phenylpropanoid biosynthesis (ko00940)	[R]	General function prediction only	gag-polypeptide of LTR copia-type	Retrovirus-related Pol polyprotein from transposon RE1 OS=Arabidopsis thaliana OX=3702 GN=RE1 PE=2 SV=1	S	Function unknown	hypothetical protein L195_g058536, partial [Trifolium pratense]
MS.gene051111	--	--	Cellular Component: ubiquitin ligase complex (GO:0000151);; Cellular Component: cellular_component (GO:0005575);; Cellular Component: intracellular (GO:0005622);; Cellular Component: cell (GO:0005623);; Biological Process: biological_process (GO:0008150);; Cellular Component: membrane (GO:0016020);; Cellular Component: SCF ubiquitin ligase complex (GO:0019005);; Biological Process: regulation of …	--	--	--	--	--	Probable F-box protein At2g36090 OS=Arabidopsis thaliana OX=3702 GN=At2g36090 PE=2 SV=1	S	Function unknown	probable F-box protein At2g36090 [Medicago truncatula]
MS.gene69524	--	--	Biological Process: lipid transport (GO:0006869);; Molecular Function: lipid binding (GO:0008289);; Cellular Component: membrane (GO:0016020);;	--	--	--	--	Probable lipid transfer	--	U	Intracellular trafficking, secretion, and vesicular transport	Lipid transfer protein [Medicago truncatula]
MS.gene020996	[J]	Translation, ribosomal structure and biogenesis	Cellular Component: cytoplasm (GO:0005737);; Biological Process: mitotic sister chromatid cohesion (GO:0007064);; Molecular Function: N-acetyltransferase activity (GO:0008080);; Biological Process: histone acetylation (GO:0016573);; Cellular Component: NatA complex (GO:0031415);;	K20793|5.6e-89|mtr:MTR_5g098790|K20793 N-alpha-acetyltransferase 50 [EC:2.3.1.258] | (RefSeq) Pre-mRNA-splicing factor cwc24	--	[R]	General function prediction only	Acetyltransferase (GNAT) family	--	S	Function unknown	N-alpha-acetyltransferase 50 [Medicago truncatula]
MS.gene015591	--	--	Cellular Component: integral component of membrane (GO:0016021);; Molecular Function: transferase activity, transferring glycosyl groups (GO:0016757);;	K18207|3.5e-54|zju:112490914|K18207 protein O-mannose beta-1,4-N-acetylglucosaminyltransferase [EC:2.4.1.312] | (RefSeq) uncharacterized protein LOC112490914	Mannose type O-glycan biosynthesis (ko00515)	[S]	Function unknown	--	Alpha-1,3-arabinosyltransferase XAT3 OS=Oryza sativa subsp. japonica OX=39947 GN=XAT3 PE=1 SV=1	S	Function unknown	hypothetical protein TSUD_73270 [Trifolium subterraneum]
MS.gene013606	--	--	Cellular Component: integral component of membrane (GO:0016021);;	K20924|4.4e-32|mtr:MTR_5g029190|K20924 cellulose synthase-like protein [EC:2.4.1.-] | (RefSeq) cellulose synthase-like protein	--	--	--	Cellulose synthase	Cellulose synthase-like protein D2 OS=Oryza sativa subsp. indica OX=39946 GN=CSLD2 PE=3 SV=1	M	Cell wall/membrane/envelope biogenesis	F-box protein [Medicago truncatula]
MS.gene69031	[G]	Carbohydrate transport and metabolism	Molecular Function: hydrolase activity, hydrolyzing O-glycosyl compounds (GO:0004553);; Cellular Component: cell wall (GO:0005618);; Biological Process: xyloglucan metabolic process (GO:0010411);; Molecular Function: xyloglucan:xyloglucosyl transferase activity (GO:0016762);; Biological Process: cell wall biogenesis (GO:0042546);; Cellular Component: apoplast (GO:0048046);; Biological Process: ce…	K08235|1.0e-66|mtr:MTR_6g088320|K08235 xyloglucan:xyloglucosyl transferase [EC:2.4.1.207] | (RefSeq) xyloglucan endotransglucosylase/hydrolase family protein	--	--	--	Glycosyl hydrolases family 16	Probable xyloglucan endotransglucosylase/hydrolase protein 26 OS=Arabidopsis thaliana OX=3702 GN=XTH26 PE=2 SV=1	G	Carbohydrate transport and metabolism	probable xyloglucan endotransglucosylase/hydrolase protein 26 [Medicago truncatula]
MS.gene020545	[E]	Amino acid transport and metabolism	Molecular Function: magnesium ion binding (GO:0000287);; Molecular Function: L-serine ammonia-lyase activity (GO:0003941);; Molecular Function: ATP binding (GO:0005524);; Biological Process: L-serine metabolic process (GO:0006563);; Molecular Function: D-serine ammonia-lyase activity (GO:0008721);; Molecular Function: threonine racemase activity (GO:0018114);; Molecular Function: pyridoxal phosph…	K12235|8.6e-174|mtr:MTR_7g103510|K12235 serine racemase [EC:5.1.1.18] | (RefSeq) serine/threonine dehydratase serine racemase	Glycine, serine and threonine metabolism (ko00260)	[TE]	Signal transduction mechanisms;; Amino acid transport and metabolism	Pyridoxal-phosphate dependent enzyme	Serine racemase OS=Arabidopsis thaliana OX=3702 GN=SR PE=1 SV=1	E	Amino acid transport and metabolism	serine racemase [Medicago truncatula]
MS.gene43854	[E]	Amino acid transport and metabolism	Molecular Function: serine-type carboxypeptidase activity (GO:0004185);;	K16298|3.4e-204|mtr:MTR_2g095730|K16298 serine carboxypeptidase-like clade IV [EC:3.4.16.-] | (RefSeq) serine carboxypeptidase-like protein	--	[OE]	Posttranslational modification, protein turnover, chaperones;; Amino acid transport and metabolism	Serine carboxypeptidase	Serine carboxypeptidase 3 OS=Oryza sativa subsp. japonica OX=39947 GN=CBP3 PE=2 SV=1	E	Amino acid transport and metabolism	putative carboxypeptidase C [Medicago truncatula]
MS.gene018559	[J]	Translation, ribosomal structure and biogenesis	Molecular Function: RNA binding (GO:0003723);; Cellular Component: nucleus (GO:0005634);; Biological Process: regulation of RNA metabolic process (GO:0051252);; Cellular Component: ribonucleoprotein complex (GO:1990904);;	K13195|4.4e-18|jcu:105639699|K13195 cold-inducible RNA-binding protein | (RefSeq) cold-inducible RNA-binding protein	--	[R]	General function prediction only	RNA recognition motif. (a.k.a. RRM, RBD, or RNP domain)	Organelle RRM domain-containing protein 2, mitochondrial OS=Arabidopsis thaliana OX=3702 GN=ORRM2 PE=1 SV=1	S	Function unknown	organelle RRM domain-containing protein 2, mitochondrial [Medicago truncatula]
MS.gene94756	--	--	--	K01593|3.3e-71|mtr:MTR_7g058700|K01593 aromatic-L-amino-acid/L-tryptophan decarboxylase [EC:4.1.1.28 4.1.1.105] | (RefSeq) tyrosine/DOPA decarboxylase	Tyrosine metabolism (ko00350);; Phenylalanine metabolism (ko00360);; Tryptophan metabolism (ko00380);; Isoquinoline alkaloid biosynthesis (ko00950);; Betalain biosynthesis (ko00965)	--	--	Protein of unknown function (DUF674)	--	S	Function unknown	hypothetical protein MtrunA17_Chr7g0241161 [Medicago truncatula]
MS.gene028407	--	--	Cellular Component: plasmodesma (GO:0009506);; Cellular Component: integral component of membrane (GO:0016021);; Cellular Component: anchored component of plasma membrane (GO:0046658);;	K04077|5.5e-07|cmax:111488761|K04077 chaperonin GroEL | (RefSeq) LOW QUALITY PROTEIN: chaperonin CPN60-like 2, mitochondrial	RNA degradation (ko03018)	--	--	Late embryogenesis abundant protein	NDR1/HIN1-like protein 3 OS=Arabidopsis thaliana OX=3702 GN=NHL3 PE=1 SV=1	S	Function unknown	late embryogenesis abundant protein [Medicago truncatula]
MS.gene04016	--	--	Molecular Function: kinase activity (GO:0016301);;	K03021|1.2e-115|mtr:MTR_8g023445|K03021 DNA-directed RNA polymerase III subunit RPC2 [EC:2.7.7.6] | (RefSeq) DNA-directed RNA polymerase	RNA polymerase (ko03020)	--	--	Leucine rich repeat	--	S	Function unknown	leucine-rich receptor-like kinase family protein [Medicago truncatula]
MS.gene001050	[C]	Energy production and conversion	Molecular Function: FMN binding (GO:0010181);; Molecular Function: oxidoreductase activity (GO:0016491);; Molecular Function: 12-oxophytodienoate reductase activity (GO:0016629);;	K05894|7.2e-198|mtr:MTR_5g006670|K05894 12-oxophytodienoic acid reductase [EC:1.3.1.42] | (RefSeq) 12-oxophytodienoate reductase-like protein	alpha-Linolenic acid metabolism (ko00592)	[CR]	Energy production and conversion;; General function prediction only	NADH:flavin oxidoreductase / NADH oxidase family	Putative 12-oxophytodienoate reductase 11 OS=Oryza sativa subsp. japonica OX=39947 GN=OPR11 PE=2 SV=1	C	Energy production and conversion	12-oxophytodienoate reductase 2 isoform X2 [Medicago truncatula]
MS.gene47771	--	--	--	--	--	--	--	FBD	--	S	Function unknown	FBD-associated F-box protein At3g52670 [Medicago truncatula]
MS.gene25278	--	--	Cellular Component: nuclear chromosome (GO:0000228);; Molecular Function: molecular_function (GO:0003674);; Molecular Function: catalytic activity (GO:0003824);; Molecular Function: nuclease activity (GO:0004518);; Molecular Function: exonuclease activity (GO:0004527);; Molecular Function: exodeoxyribonuclease activity (GO:0004529);; Molecular Function: deoxyribonuclease activity (GO:0004536);; C…	--	--	--	--	gag-polypeptide of LTR copia-type	--	--	--	retrovirus-related Pol polyprotein from transposon TNT 1-94, partial [Trifolium pratense]
MS.gene013520	[T]	Signal transduction mechanisms	Molecular Function: protein serine/threonine kinase activity (GO:0004674);; Molecular Function: ATP binding (GO:0005524);; Cellular Component: integral component of membrane (GO:0016021);;	K20181|4.9e-83|mtr:MTR_5g026090|K20181 vacuolar protein sorting-associated protein 18 | (RefSeq) vacuolar sorting-associated-like protein	--	--	--	Protein tyrosine and serine/threonine kinase	Probable LRR receptor-like serine/threonine-protein kinase At3g47570 OS=Arabidopsis thaliana OX=3702 GN=At3g47570 PE=2 SV=1	S	Function unknown	probable LRR receptor-like serine/threonine-protein kinase At3g47570 [Medicago truncatula]
MS.gene08866	--	--	Cellular Component: nucleus (GO:0005634);; Molecular Function: sequence-specific DNA binding (GO:0043565);; Biological Process: positive regulation of transcription from RNA polymerase II promoter (GO:0045944);;	K21596|0.0e+00|mtr:MTR_8g080800|K21596 calmodulin-binding transcription activator | (RefSeq) calmodulin-binding protein	--	[S]	Function unknown	IQ calmodulin-binding motif	Calmodulin-binding transcription activator 4 OS=Arabidopsis thaliana OX=3702 GN=CAMTA4 PE=1 SV=1	K	Transcription	calmodulin-binding transcription activator 4 isoform X2 [Medicago truncatula]
MS.gene49267	[F]	Nucleotide transport and metabolism	Molecular Function: uridine kinase activity (GO:0004849);; Molecular Function: ATP binding (GO:0005524);; Biological Process: nucleoside metabolic process (GO:0009116);; Cellular Component: chloroplast (GO:0009507);; Molecular Function: kinase activity (GO:0016301);; Molecular Function: transferase activity, transferring glycosyl groups (GO:0016757);; Biological Process: UMP salvage (GO:0044206);…	K00876|2.9e-257|mtr:MTR_4g103620|K00876 uridine kinase [EC:2.7.1.48] | (RefSeq) uridine kinase/uracil phosphoribosyltransferase	Pyrimidine metabolism (ko00240)	[TZ]	Signal transduction mechanisms;; Cytoskeleton	Uracil phosphoribosyltransferase	Uridine kinase-like protein 1, chloroplastic OS=Arabidopsis thaliana OX=3702 GN=UKL1 PE=1 SV=1	F	Nucleotide transport and metabolism	uridine kinase-like protein 1, chloroplastic [Medicago truncatula]
MS.gene26318	--	--	Molecular Function: zinc ion binding (GO:0008270);; Cellular Component: integral component of membrane (GO:0016021);;	--	--	--	--	GRF zinc finger	--	--	--	hypothetical protein L195_g033974 [Trifolium pratense]
MS.gene007326	[T]	Signal transduction mechanisms	Molecular Function: protein kinase activity (GO:0004672);; Molecular Function: ATP binding (GO:0005524);; Cellular Component: integral component of membrane (GO:0016021);;	K13415|3.8e-46|lsv:111882481|K13415 protein brassinosteroid insensitive 1 [EC:2.7.10.1 2.7.11.1] | (RefSeq) systemin receptor SR160-like	Plant hormone signal transduction (ko04075)	--	--	Protein kinase domain	Leucine-rich repeat receptor-like protein kinase PXC1 OS=Arabidopsis thaliana OX=3702 GN=PXC1 PE=1 SV=1	T	Signal transduction mechanisms	leucine-rich repeat receptor-like protein kinase PXC1 [Medicago truncatula]
MS.gene021254	--	--	--	--	--	--	--	--	--	--	--	DUF4283 domain protein [Medicago truncatula]
Medicago_sativa_newGene_7425	--	--	Molecular Function: ATP binding (GO:0005524);; Cellular Component: plasma membrane (GO:0005886);; Cellular Component: integral component of membrane (GO:0016021);; Molecular Function: ATPase activity (GO:0016887);; Molecular Function: ATPase activity, coupled to transmembrane movement of substances (GO:0042626);; Biological Process: transmembrane transport (GO:0055085);;	--	--	[Q]	Secondary metabolites biosynthesis, transport and catabolism	ABC-2 type transporter	ABC transporter G family member 32 OS=Arabidopsis thaliana OX=3702 GN=ABCG32 PE=1 SV=1	Q	Secondary metabolites biosynthesis, transport and catabolism	ABC transporter G family member 32 [Medicago truncatula]
MS.gene31708	[G]	Carbohydrate transport and metabolism	Molecular Function: water channel activity (GO:0015250);; Cellular Component: integral component of membrane (GO:0016021);;	K09873|3.3e-94|mtr:MTR_1g006490|K09873 aquaporin TIP | (RefSeq) major intrinsic protein (MIP) family transporter	--	[G]	Carbohydrate transport and metabolism	Major intrinsic protein	Aquaporin TIP4-1 OS=Arabidopsis thaliana OX=3702 GN=TIP4-1 PE=2 SV=1	G	Carbohydrate transport and metabolism	aquaporin TIP4-1 [Medicago truncatula]
MS.gene010193	--	--	Molecular Function: UDP-glycosyltransferase activity (GO:0008194);; Cellular Component: intracellular membrane-bounded organelle (GO:0043231);; Molecular Function: quercetin 3-O-glucosyltransferase activity (GO:0080043);; Molecular Function: quercetin 7-O-glucosyltransferase activity (GO:0080044);;	K23452|2.6e-86|csat:104756585|K23452 UDP-glucosyltransferase 85A [EC:2.4.1.-] | (RefSeq) UDP-glycosyltransferase 85A2-like	Zeatin biosynthesis (ko00908)	[GC]	Carbohydrate transport and metabolism;; Energy production and conversion	--	7-deoxyloganetin glucosyltransferase OS=Gardenia jasminoides OX=114476 GN=UGT85A24 PE=1 SV=1	S	Function unknown	7-deoxyloganetin glucosyltransferase [Medicago truncatula]
MS.gene067271	--	--	--	--	--	--	--	--	--	O	Posttranslational modification, protein turnover, chaperones	--
MS.gene02898	--	--	Cellular Component: chromatin (GO:0000785);; Cellular Component: nucleus (GO:0005634);; Biological Process: DNA repair (GO:0006281);; Biological Process: mitotic sister chromatid cohesion (GO:0007064);;	K11267|0.0e+00|mtr:MTR_2g027090|K11267 sister chromatid cohesion protein PDS5 | (RefSeq) sister chromatid cohesion PDS5-like protein	--	[D]	Cell cycle control, cell division, chromosome partitioning	--	DNA mismatch repair protein MSH6 OS=Arabidopsis thaliana OX=3702 GN=MSH6 PE=1 SV=2	S	Function unknown	sister chromatid cohesion protein PDS5 homolog A-B [Medicago truncatula]
MS.gene99802	--	--	--	K13993|2.0e-13|cqi:110699212|K13993 HSP20 family protein | (RefSeq) 17.4 kDa class I heat shock protein-like	Protein processing in endoplasmic reticulum (ko04141)	--	--	Hsp20/alpha crystallin family	21.7 kDa class VI heat shock protein OS=Arabidopsis thaliana OX=3702 GN=HSP21.7 PE=2 SV=1	O	Posttranslational modification, protein turnover, chaperones	21.7 kDa class VI heat shock protein [Medicago truncatula]
MS.gene04694	[G]	Carbohydrate transport and metabolism	Molecular Function: sugar:proton symporter activity (GO:0005351);; Cellular Component: integral component of plasma membrane (GO:0005887);; Biological Process: glucose import (GO:0046323);;	K03444|1.5e-243|mtr:MTR_7g094110|K03444 MFS transporter, SP family, ERD6-like sugar transporter | (RefSeq) sugar porter (SP) family MFS transporter	--	[R]	General function prediction only	Sugar (and other) transporter	Sugar transporter ERD6-like 7 OS=Arabidopsis thaliana OX=3702 GN=At2g48020 PE=2 SV=2	G	Carbohydrate transport and metabolism	sugar transporter ERD6-like 7 [Medicago truncatula]
MS.gene47788	--	--	Biological Process: telomere maintenance (GO:0000723);; Molecular Function: DNA helicase activity (GO:0003678);; Molecular Function: ATP binding (GO:0005524);; Biological Process: DNA repair (GO:0006281);; Biological Process: DNA recombination (GO:0006310);;	K15255|3.3e-52|sita:101786894|K15255 ATP-dependent DNA helicase PIF1 [EC:3.6.4.12] | (RefSeq) uncharacterized protein LOC101786894	--	[D]	Cell cycle control, cell division, chromosome partitioning	Helitron helicase-like domain at N-terminus	--	S	Function unknown	uncharacterized protein LOC112419383 [Medicago truncatula]
MS.gene64459	--	--	--	--	--	--	--	--	--	--	--	Thionin related (TAP1) [Medicago truncatula]
MS.gene58749	--	--	--	--	--	[R]	General function prediction only	STI1 domain	Ankyrin repeat domain-containing protein 2A OS=Arabidopsis thaliana OX=3702 GN=AKR2A PE=1 SV=2	S	Function unknown	hypothetical protein TanjilG_25745 [Lupinus angustifolius]
MS.gene045499	--	--	--	K08486|5.2e-14|psom:113306450|K08486 syntaxin 1B/2/3 | (RefSeq) uncharacterized protein LOC113306450	SNARE interactions in vesicular transport (ko04130)	--	--	Agenet domain	Protein AGENET DOMAIN (AGD)-CONTAINING P1 OS=Arabidopsis thaliana OX=3702 GN=AGDP1 PE=1 SV=1	S	Function unknown	DUF724 domain-containing protein 3 [Medicago truncatula]
MS.gene30844	--	--	Molecular Function: DNA binding (GO:0003677);; Molecular Function: transcription factor activity, sequence-specific DNA binding (GO:0003700);; Cellular Component: nucleus (GO:0005634);;	K09286|2.4e-51|zju:107405053|K09286 EREBP-like factor | (RefSeq) dehydration-responsive element-binding protein 1A-like	--	--	--	AP2 domain	Dehydration-responsive element-binding protein 1A OS=Arabidopsis thaliana OX=3702 GN=DREB1A PE=1 SV=2	K	Transcription	C-repeat binding factor 9 [Medicago truncatula]
MS.gene98979	--	--	Molecular Function: UDP-glycosyltransferase activity (GO:0008194);; Cellular Component: intracellular membrane-bounded organelle (GO:0043231);; Molecular Function: quercetin 3-O-glucosyltransferase activity (GO:0080043);; Molecular Function: quercetin 7-O-glucosyltransferase activity (GO:0080044);;	K23279|1.8e-45|mdm:114827585|K23279 gallate 1-beta-glucosyltransferase [EC:2.4.1.136] | (RefSeq) putative UDP-glucose glucosyltransferase	--	[GC]	Carbohydrate transport and metabolism;; Energy production and conversion	--	Putative UDP-glucose glucosyltransferase OS=Fragaria ananassa OX=3747 GN=GT5 PE=2 SV=1	S	Function unknown	putative gallate 1-beta-glucosyltransferase [Medicago truncatula]
MS.gene017094	--	--	Molecular Function: cysteine-type endopeptidase inhibitor activity (GO:0004869);;	K13899|1.9e-06|pxb:103943585|K13899 cystatin-C | (RefSeq) cysteine proteinase inhibitor 1-like	--	--	--	Aspartic acid proteinase inhibitor	--	O	Posttranslational modification, protein turnover, chaperones	cysteine proteinase inhibitor 5 [Medicago truncatula]
MS.gene013730	[T]	Signal transduction mechanisms	Molecular Function: protein kinase activity (GO:0004672);; Molecular Function: calcium ion binding (GO:0005509);; Molecular Function: ATP binding (GO:0005524);; Cellular Component: integral component of membrane (GO:0016021);; Molecular Function: polysaccharide binding (GO:0030247);;	K23544|7.1e-63|brp:103842861|K23544 serine incorporator 1/3 | (RefSeq) serine incorporator 3	--	--	--	Protein kinase domain	Wall-associated receptor kinase 5 OS=Arabidopsis thaliana OX=3702 GN=WAK5 PE=2 SV=1	T	Signal transduction mechanisms	putative protein kinase RLK-Pelle-WAK family [Medicago truncatula]
MS.gene72982	--	--	Molecular Function: endonuclease activity (GO:0004519);; Cellular Component: peroxisome (GO:0005777);; Biological Process: regulation of gene expression (GO:0010468);;	K15292|4.9e-06|aly:110224866|K15292 syntaxin-binding protein 1 | (RefSeq) protein transport Sec1a-like isoform X1	--	--	--	NYN domain	--	S	Function unknown	uncharacterized protein LOC25498900 [Medicago truncatula]
MS.gene71978	--	--	Molecular Function: DNA binding (GO:0003677);; Molecular Function: protein dimerization activity (GO:0046983);;	K03283|3.1e-14|jre:108998998|K03283 heat shock 70kDa protein 1/2/6/8 | (RefSeq) heat shock cognate 70 kDa protein 2	Spliceosome (ko03040);; Protein processing in endoplasmic reticulum (ko04141);; Endocytosis (ko04144)	[L]	Replication, recombination and repair	hAT family C-terminal dimerisation region	Putative AC transposase OS=Zea mays OX=4577 PE=2 SV=2	S	Function unknown	zinc finger BED domain-containing protein RICESLEEPER 2-like [Vigna unguiculata]
MS.gene042817	--	--	Biological Process: spliceosomal snRNP assembly (GO:0000387);; Molecular Function: RNA binding (GO:0003723);; Cellular Component: spliceosomal complex (GO:0005681);;	K11099|5.9e-28|ccaj:109797504|K11099 small nuclear ribonucleoprotein G | (RefSeq) probable small nuclear ribonucleoprotein G	Spliceosome (ko03040)	[A]	RNA processing and modification	LSM domain	Probable small nuclear ribonucleoprotein G OS=Medicago sativa OX=3879 GN=C29 PE=3 SV=1	K	Transcription	probable small nuclear ribonucleoprotein G [Medicago truncatula]
MS.gene93552	--	--	--	--	--	--	--	Domain of unknown function (DUF3883)	--	--	--	--
MS.gene03034	[O]	Posttranslational modification, protein turnover, chaperones	Molecular Function: glutathione transferase activity (GO:0004364);; Cellular Component: cytoplasm (GO:0005737);; Biological Process: glutathione metabolic process (GO:0006749);; Molecular Function: glutathione binding (GO:0043295);;	K00799|1.4e-119|mtr:MTR_1g088850|K00799 glutathione S-transferase [EC:2.5.1.18] | (RefSeq) glutathione S-transferase	Glutathione metabolism (ko00480)	[O]	Posttranslational modification, protein turnover, chaperones	Glutathione S-transferase, N-terminal domain	Glutathione S-transferase F13 OS=Arabidopsis thaliana OX=3702 GN=GSTF13 PE=3 SV=1	O	Posttranslational modification, protein turnover, chaperones	glutathione S-transferase F13 [Medicago truncatula]
MS.gene061095	[QV]	Secondary metabolites biosynthesis, transport and catabolism;; Defense mechanisms	Molecular Function: iron ion binding (GO:0005506);; Cellular Component: membrane (GO:0016020);; Molecular Function: oxidoreductase activity, acting on paired donors, with incorporation or reduction of molecular oxygen, NAD(P)H as one donor, and incorporation of one atom of oxygen (GO:0016709);; Molecular Function: heme binding (GO:0020037);;	K23806|2.7e-169|vvi:100263449|K23806 alpha-guaiene 2-oxidase | (RefSeq) CYP71BE5; premnaspirodiene oxygenase-like	--	[Q]	Secondary metabolites biosynthesis, transport and catabolism	Cytochrome P450	Cytochrome P450 71D11 (Fragment) OS=Lotus japonicus OX=34305 GN=CYP71D11 PE=2 SV=1	Q	Secondary metabolites biosynthesis, transport and catabolism	cytochrome P450 71D11 [Medicago truncatula]
MS.gene55982	--	--	--	K11253|7.9e-10|soe:110788621|K11253 histone H3 | (RefSeq) uncharacterized protein LOC110788621	--	--	--	MuDR family transposase	--	--	--	uncharacterized protein LOC112419358 [Medicago truncatula]
MS.gene072201	[M]	Cell wall/membrane/envelope biogenesis	Molecular Function: protein kinase activity (GO:0004672);; Molecular Function: ATP binding (GO:0005524);; Cellular Component: integral component of membrane (GO:0016021);;	K16224|1.4e-199|boe:106304564|K16224 senescence-induced receptor-like serine/threonine-protein kinase | (RefSeq) senescence-induced receptor-like serine/threonine-protein kinase	MAPK signaling pathway - plant (ko04016);; Plant-pathogen interaction (ko04626)	--	--	Malectin-like domain	Probable LRR receptor-like serine/threonine-protein kinase At1g05700 OS=Arabidopsis thaliana OX=3702 GN=At1g05700 PE=1 SV=1	T	Signal transduction mechanisms	probable LRR receptor-like serine/threonine-protein kinase At1g05700 isoform X2 [Medicago truncatula]
MS.gene95162	--	--	Cellular Component: nucleus (GO:0005634);; Biological Process: DNA repair (GO:0006281);; Biological Process: DNA recombination (GO:0006310);; Cellular Component: Smc5-Smc6 complex (GO:0030915);; Biological Process: positive regulation of response to DNA damage stimulus (GO:2001022);;	K22825|1.2e-62|mtr:MTR_1g116900|K22825 non-structural maintenance of chromosomes element 4 | (RefSeq) Nse4, component of Smc5/6 DNA repair complex protein	--	[S]	Function unknown	--	Non-structural maintenance of chromosomes element 4 homolog A OS=Arabidopsis thaliana OX=3702 GN=NSE4A PE=2 SV=1	S	Function unknown	non-structural maintenance of chromosomes element 4 homolog A [Medicago truncatula]
MS.gene20480	--	--	Cellular Component: mitochondrial outer membrane (GO:0005741);; Molecular Function: voltage-gated anion channel activity (GO:0008308);;	K15040|3.5e-152|mtr:MTR_6g011390|K15040 voltage-dependent anion channel protein 2 | (RefSeq) porin/voltage-dependent anion-selective channel protein	--	[P]	Inorganic ion transport and metabolism	Eukaryotic porin	Outer plastidial membrane protein porin OS=Pisum sativum OX=3888 GN=POR1 PE=1 SV=2	U	Intracellular trafficking, secretion, and vesicular transport	outer plastidial membrane protein porin [Medicago truncatula]
MS.gene035989	--	--	Cellular Component: plasma membrane (GO:0005886);; Molecular Function: ligand-gated ion channel activity (GO:0015276);; Cellular Component: integral component of membrane (GO:0016021);; Molecular Function: signaling receptor activity (GO:0038023);;	K05387|7.6e-14|mtr:MTR_3g105595|K05387 glutamate receptor, ionotropic, plant | (RefSeq) glutamate receptor 3.2	--	[PET]	Inorganic ion transport and metabolism;; Amino acid transport and metabolism;; Signal transduction mechanisms	--	Glutamate receptor 2.4 OS=Arabidopsis thaliana OX=3702 GN=GLR2.4 PE=2 SV=2	S	Function unknown	glutamate receptor 2.7 [Medicago truncatula]
MS.gene004589	--	--	Molecular Function: double-stranded DNA binding (GO:0003690);; Biological Process: regulation of transcription, DNA-templated (GO:0006355);; Cellular Component: chloroplast (GO:0009507);; Biological Process: chloroplast organization (GO:0009658);; Biological Process: developmental process (GO:0032502);;	K15032|4.9e-155|mtr:MTR_2g437170|K15032 mTERF domain-containing protein, mitochondrial | (RefSeq) mTERF protein	--	--	--	mTERF	--	S	Function unknown	uncharacterized protein LOC25488163 [Medicago truncatula]
MS.gene95805	--	--	Molecular Function: protein binding (GO:0005515);; Cellular Component: cellular_component (GO:0005575);; Cellular Component: intracellular (GO:0005622);; Cellular Component: cell (GO:0005623);; Cellular Component: cytoplasm (GO:0005737);; Cellular Component: cytosol (GO:0005829);; Cellular Component: cytoskeleton (GO:0005856);; Cellular Component: microtubule associated complex (GO:0005875);; Cel…	--	--	--	--	Protein of unknown function (DUF4005)	--	S	Function unknown	putative IQ motif, EF-hand binding protein [Medicago truncatula]
MS.gene036282	[G]	Carbohydrate transport and metabolism	Cellular Component: integral component of membrane (GO:0016021);; Molecular Function: transmembrane transporter activity (GO:0022857);;	K23677|1.9e-281|mtr:MTR_5g030580|K23677 MFS transporter, Spinster family, sphingosine-1-phosphate transporter | (RefSeq) sphingolipid transporter spinster-like protein, putative	--	[G]	Carbohydrate transport and metabolism	Major Facilitator Superfamily	Probable sphingolipid transporter spinster homolog 2 OS=Arabidopsis thaliana OX=3702 GN=At5g64500 PE=2 SV=1	G	Carbohydrate transport and metabolism	probable sphingolipid transporter spinster homolog 2 isoform X1 [Medicago truncatula]
MS.gene071533	--	--	--	--	--	--	--	--	--	S	Function unknown	armadillo/beta-catenin-like repeat protein [Medicago truncatula]
MS.gene040498	--	--	Molecular Function: DNA binding (GO:0003677);; Cellular Component: nucleus (GO:0005634);;	--	--	--	--	B3 DNA binding domain	--	--	--	hypothetical protein TSUD_324290 [Trifolium subterraneum]
MS.gene95956	--	--	Cellular Component: integral component of membrane (GO:0016021);;	--	--	--	--	Cotton fibre expressed protein	--	S	Function unknown	uncharacterized protein LOC11417677 [Medicago truncatula]
MS.gene87190	[J]	Translation, ribosomal structure and biogenesis	Biological Process: ribosomal small subunit assembly (GO:0000028);; Molecular Function: RNA binding (GO:0003723);; Molecular Function: structural constituent of ribosome (GO:0003735);; Biological Process: translation (GO:0006412);; Cellular Component: cytosolic small ribosomal subunit (GO:0022627);;	K02966|1.1e-62|mtr:MTR_8g040740|K02966 small subunit ribosomal protein S19e | (RefSeq) 40S ribosomal protein S19-1	Ribosome (ko03010)	[J]	Translation, ribosomal structure and biogenesis	Ribosomal protein S19e	40S ribosomal protein S19-1 OS=Arabidopsis thaliana OX=3702 GN=RPS19A PE=2 SV=1	J	Translation, ribosomal structure and biogenesis	40S ribosomal protein S19-1 [Medicago truncatula]
MS.gene68740	[J]	Translation, ribosomal structure and biogenesis	Biological Process: ribosomal large subunit assembly (GO:0000027);; Biological Process: regionalization (GO:0003002);; Molecular Function: molecular_function (GO:0003674);; Molecular Function: nucleic acid binding (GO:0003676);; Molecular Function: RNA binding (GO:0003723);; Molecular Function: structural constituent of ribosome (GO:0003735);; Molecular Function: structural molecule activity (GO:…	K02932|4.1e-145|mtr:MTR_3g118030|K02932 large subunit ribosomal protein L5e | (RefSeq) 60S ribosomal protein L5-2	Ribosome (ko03010)	[J]	Translation, ribosomal structure and biogenesis	Ribosomal large subunit proteins 60S L5, and 50S L18	60S ribosomal protein L5-2 OS=Arabidopsis thaliana OX=3702 GN=RPL5B PE=2 SV=3	J	Translation, ribosomal structure and biogenesis	plant phospholipase-like protein [Medicago truncatula]
MS.gene042344	--	--	--	--	--	--	--	--	--	--	--	hypothetical protein MtrunA17_Chr7g0215391 [Medicago truncatula]
MS.gene063538	--	--	Molecular Function: ATP binding (GO:0005524);; Cellular Component: integral component of membrane (GO:0016021);; Molecular Function: ATPase activity (GO:0016887);; Molecular Function: ATPase activity, coupled to transmembrane movement of substances (GO:0042626);;	--	--	--	--	--	--	V	Defense mechanisms	ABC transporter C family member 10 [Vitis vinifera]
MS.gene015223	[HR]	Coenzyme transport and metabolism;; General function prediction only	Molecular Function: hydrolase activity (GO:0016787);; Biological Process: response to karrikin (GO:0080167);;	--	--	--	--	alpha/beta hydrolase fold	Probable esterase KAI2 OS=Arabidopsis thaliana OX=3702 GN=KAI2 PE=1 SV=1	S	Function unknown	probable esterase KAI2 [Medicago truncatula]
MS.gene43569	--	--	Biological Process: telomere maintenance (GO:0000723);; Molecular Function: DNA helicase activity (GO:0003678);; Molecular Function: ATP binding (GO:0005524);; Biological Process: DNA repair (GO:0006281);; Biological Process: DNA recombination (GO:0006310);;	K15255|9.0e-93|bna:106435702|K15255 ATP-dependent DNA helicase PIF1 [EC:3.6.4.12] | (RefSeq) uncharacterized protein LOC106435702 isoform X1	--	[D]	Cell cycle control, cell division, chromosome partitioning	Helitron helicase-like domain at N-terminus	--	L	Replication, recombination and repair	uncharacterized protein LOC112419383 [Medicago truncatula]
MS.gene03374	--	--	--	K07466|4.4e-144|mtr:MTR_8g062030|K07466 replication factor A1 | (RefSeq) replication factor-A carboxy-terminal domain protein	DNA replication (ko03030);; Nucleotide excision repair (ko03420);; Mismatch repair (ko03430);; Homologous recombination (ko03440)	[L]	Replication, recombination and repair	Domain of unknown function DUF223	--	--	--	replication factor-A carboxy-terminal domain protein [Medicago truncatula]
MS.gene037823	[G]	Carbohydrate transport and metabolism	Molecular Function: polygalacturonase activity (GO:0004650);; Cellular Component: extracellular region (GO:0005576);; Biological Process: carbohydrate metabolic process (GO:0005975);; Biological Process: cell wall organization (GO:0071555);;	K01184|3.9e-128|mtr:MTR_8g008765|K01184 polygalacturonase [EC:3.2.1.15] | (RefSeq) polygalacturonase	Pentose and glucuronate interconversions (ko00040)	--	--	Glycosyl hydrolases family 28	Probable polygalacturonase At3g15720 OS=Arabidopsis thaliana OX=3702 GN=At3g15720 PE=3 SV=1	M	Cell wall/membrane/envelope biogenesis	probable polygalacturonase At3g15720 [Medicago truncatula]
MS.gene041057	--	--	Molecular Function: ubiquitin protein ligase activity (GO:0061630);;	K22753|3.9e-17|dzi:111293250|K22753 E3 ubiquitin-protein ligase RNF6 [EC:2.3.2.27] | (RefSeq) probable E3 ubiquitin-protein ligase RHG1A	--	[O]	Posttranslational modification, protein turnover, chaperones	Ring finger domain	Probable E3 ubiquitin-protein ligase HIP1 OS=Oryza sativa subsp. japonica OX=39947 GN=HIP1 PE=1 SV=2	O	Posttranslational modification, protein turnover, chaperones	E3 ubiquitin ligase BIG BROTHER-related [Medicago truncatula]
MS.gene41920	--	--	Molecular Function: nucleic acid binding (GO:0003676);; Molecular Function: RNA binding (GO:0003723);;	K12891|2.1e-09|han:110869972|K12891 splicing factor, arginine/serine-rich 2 | (RefSeq) probable splicing factor, arginine/serine-rich 4	Spliceosome (ko03040)	--	--	Domain of unknown function (DUF4283)	--	--	--	RNA recognition motif [Medicago truncatula]
MS.gene90850	[V]	Defense mechanisms	Molecular Function: ATP binding (GO:0005524);; Cellular Component: integral component of membrane (GO:0016021);; Molecular Function: ATPase activity (GO:0016887);; Molecular Function: ATPase activity, coupled to transmembrane movement of substances (GO:0042626);;	K05658|0.0e+00|mtr:MTR_1g115430|K05658 ATP-binding cassette, subfamily B (MDR/TAP), member 1 [EC:7.6.2.2] | (RefSeq) ABC transporter B family protein	ABC transporters (ko02010)	[Q]	Secondary metabolites biosynthesis, transport and catabolism	ABC transporter transmembrane region	ABC transporter B family member 20 OS=Arabidopsis thaliana OX=3702 GN=ABCB20 PE=1 SV=1	V	Defense mechanisms	ABC transporter B family member 20 [Medicago truncatula]
Medicago_sativa_newGene_16654	[O]	Posttranslational modification, protein turnover, chaperones	Molecular Function: serine-type endopeptidase activity (GO:0004252);;	--	--	--	--	Peptidase inhibitor I9	Subtilisin-like protease SBT3 OS=Solanum lycopersicum OX=4081 GN=sbt3 PE=1 SV=1	O	Posttranslational modification, protein turnover, chaperones	subtilisin-like protease SBT1.9 [Medicago truncatula]
MS.gene54737	--	--	--	--	--	--	--	Protein of unknown function (DUF760)	--	S	Function unknown	uncharacterized protein LOC11445394 [Medicago truncatula]
MS.gene09637	--	--	--	--	--	--	--	--	--	S	Function unknown	uncharacterized protein LOC11424110 [Medicago truncatula]
MS.gene020803	[L]	Replication, recombination and repair	Molecular Function: catalytic activity (GO:0003824);; Biological Process: DNA repair (GO:0006281);; Molecular Function: 4 iron, 4 sulfur cluster binding (GO:0051539);;	K10773|7.7e-13|aof:109835777|K10773 endonuclease III [EC:4.2.99.18] | (RefSeq) putative DNA glycosylase At3g47830 isoform X1	Base excision repair (ko03410)	--	--	--	DNA glycosylase/AP lyase ROS1 OS=Arabidopsis thaliana OX=3702 GN=ROS1 PE=1 SV=2	L	Replication, recombination and repair	HhH-GPD base excision DNA repair family protein [Medicago truncatula]
MS.gene006751	[J]	Translation, ribosomal structure and biogenesis	Molecular Function: RNA binding (GO:0003723);; Molecular Function: structural constituent of ribosome (GO:0003735);; Cellular Component: mitochondrion (GO:0005739);; Biological Process: translation (GO:0006412);; Cellular Component: small ribosomal subunit (GO:0015935);;	K02952|3.6e-79|mtr:MTR_4g081120|K02952 small subunit ribosomal protein S13 | (RefSeq) ribosomal protein S13P/S18e	Ribosome (ko03010)	[J]	Translation, ribosomal structure and biogenesis	Ribosomal protein S13/S18	Small ribosomal subunit protein S13, mitochondrial OS=Glycine max OX=3847 GN=RSP13 PE=3 SV=1	J	Translation, ribosomal structure and biogenesis	ribosomal protein S13P/S18e [Medicago truncatula]
MS.gene84140	[K]	Transcription	Molecular Function: transcription factor activity, sequence-specific DNA binding (GO:0003700);; Biological Process: DNA-templated transcription, initiation (GO:0006352);;	K03093|1.3e-280|mtr:MTR_3g090900|K03093 RNA polymerase sigma factor | (RefSeq) RNA polymerase sigma factor	--	--	--	Sigma-70 region 3	RNA polymerase sigma factor sigE, chloroplastic/mitochondrial OS=Arabidopsis thaliana OX=3702 GN=SIGE PE=1 SV=1	K	Transcription	RNA polymerase sigma factor sigE, chloroplastic/mitochondrial [Medicago truncatula]
MS.gene04331	--	--	Molecular Function: MAP kinase activity (GO:0004707);; Molecular Function: ATP binding (GO:0005524);;	K20537|4.7e-33|pvu:PHAVU_002G237500g|K20537 mitogen-activated protein kinase 7/14 [EC:2.7.11.24] | (RefSeq) hypothetical protein	MAPK signaling pathway - plant (ko04016)	[T]	Signal transduction mechanisms	Protein kinase domain	Mitogen-activated protein kinase 4 OS=Oryza sativa subsp. japonica OX=39947 GN=MPK4 PE=2 SV=1	T	Signal transduction mechanisms	unnamed protein product [Digitaria exilis]
MS.gene047360	--	--	--	--	--	--	--	--	--	--	--	uncharacterized protein LOC25485806 [Medicago truncatula]
MS.gene012223	--	--	Biological Process: response to acid chemical (GO:0001101);; Biological Process: immune system process (GO:0002376);; Cellular Component: cellular_component (GO:0005575);; Cellular Component: intracellular (GO:0005622);; Cellular Component: cell (GO:0005623);; Cellular Component: cytoplasm (GO:0005737);; Cellular Component: peroxisome (GO:0005777);; Cellular Component: cytosol (GO:0005829);; Biol…	K13346|4.9e-24|obr:102709385|K13346 peroxin-10 | (RefSeq) uncharacterized LOC102709385	Peroxisome (ko04146)	--	--	Stress responsive A/B Barrel Domain	Stress-response A/B barrel domain-containing protein DABB1 OS=Arabidopsis thaliana OX=3702 GN=DABB1 PE=1 SV=1	S	Function unknown	hypothetical protein MtrunA17_Chr4g0070671 [Medicago truncatula]
MS.gene34406	--	--	Molecular Function: DNA binding (GO:0003677);; Cellular Component: nucleus (GO:0005634);; Biological Process: regulation of transcription, DNA-templated (GO:0006355);;	--	--	--	--	--	Protein CUP-SHAPED COTYLEDON 2 OS=Arabidopsis thaliana OX=3702 GN=NAC098 PE=1 SV=1	S	Function unknown	protein CUP-SHAPED COTYLEDON 2 [Medicago truncatula]
MS.gene005831	--	--	Cellular Component: integral component of membrane (GO:0016021);;	K19039|5.0e-16|aip:107613807|K19039 E3 ubiquitin-protein ligase ATL7/58/59 [EC:2.3.2.27] | (RefSeq) RING-H2 finger protein ATL7 isoform X1	--	[O]	Posttranslational modification, protein turnover, chaperones	Ring finger domain	RING-H2 finger protein ATL7 OS=Arabidopsis thaliana OX=3702 GN=ATL7 PE=2 SV=1	O	Posttranslational modification, protein turnover, chaperones	RING-H2 finger protein ATL8 [Medicago truncatula]
MS.gene002263	--	--	Molecular Function: DNA binding (GO:0003677);; Molecular Function: DNA-directed DNA polymerase activity (GO:0003887);; Cellular Component: nucleolus (GO:0005730);; Biological Process: regulation of transcription, DNA-templated (GO:0006355);; Molecular Function: transcription factor binding (GO:0008134);;	K02331|0.0e+00|mtr:MTR_2g010110|K02331 DNA polymerase phi [EC:2.7.7.7] | (RefSeq) DNA polymerase V-like protein, putative	--	[K]	Transcription	DNA polymerase phi	--	S	Function unknown	DNA polymerase V [Medicago truncatula]
MS.gene05460	--	--	--	--	--	--	--	--	--	S	Function unknown	uncharacterized protein LOC11426069 [Medicago truncatula]
MS.gene23348	[QV]	Secondary metabolites biosynthesis, transport and catabolism;; Defense mechanisms	Molecular Function: iron ion binding (GO:0005506);; Biological Process: lignin biosynthetic process (GO:0009809);; Cellular Component: membrane (GO:0016020);; Cellular Component: integral component of membrane (GO:0016021);; Molecular Function: oxidoreductase activity, acting on paired donors, with incorporation or reduction of molecular oxygen, NAD(P)H as one donor, and incorporation of one atom…	K09755|1.6e-214|pop:7494301|K09755 ferulate-5-hydroxylase [EC:1.14.-.-] | (RefSeq) cytochrome P450 84A1	Phenylpropanoid biosynthesis (ko00940)	[Q]	Secondary metabolites biosynthesis, transport and catabolism	Cytochrome P450	Cytochrome P450 84A1 OS=Arabidopsis thaliana OX=3702 GN=CYP84A1 PE=1 SV=1	Q	Secondary metabolites biosynthesis, transport and catabolism	cytochrome P450 84A1 [Medicago truncatula]
MS.gene08957	[E]	Amino acid transport and metabolism	Molecular Function: methyltransferase activity (GO:0008168);; Molecular Function: hydrolase activity (GO:0016787);; Biological Process: methylation (GO:0032259);;	K22857|1.9e-22|pop:7463071|K22857 EEF1A lysine methyltransferase 4 [EC:2.1.1.-] | (RefSeq) EEF1A lysine methyltransferase 4 isoform X1	--	[E]	Amino acid transport and metabolism	Methyltransferase domain	--	S	Function unknown	methyltransferase-like protein 13 isoform X1 [Medicago truncatula]
MS.gene09046	[J]	Translation, ribosomal structure and biogenesis	Biological Process: cleavage in ITS2 between 5.8S rRNA and LSU-rRNA of tricistronic rRNA transcript (SSU-rRNA, 5.8S rRNA, LSU-rRNA) (GO:0000448);; Molecular Function: ATP binding (GO:0005524);; Cellular Component: nucleus (GO:0005634);; Biological Process: RNA processing (GO:0006396);; Molecular Function: polynucleotide 5'-hydroxyl-kinase activity (GO:0051731);;	K06947|1.8e-193|mtr:MTR_8g080150|K06947 polynucleotide 5'-hydroxyl-kinase GRC3/NOL9 [EC:2.7.1.-] | (RefSeq) polynucleotide 5-hydroxyl-kinase NOL9-like protein	--	[R]	General function prediction only	mRNA cleavage and polyadenylation factor CLP1 P-loop	Polynucleotide 5'-hydroxyl-kinase NOL9 OS=Arabidopsis thaliana OX=3702 GN=At5g11010 PE=1 SV=1	S	Function unknown	polynucleotide 5'-hydroxyl-kinase NOL9 [Medicago truncatula]
MS.gene87188	--	--	Biological Process: hydrotropism (GO:0010274);;	--	--	--	--	Protein of unknown function, DUF617	Protein MIZU-KUSSEI 1 OS=Arabidopsis thaliana OX=3702 GN=MIZ1 PE=1 SV=1	S	Function unknown	protein MIZU-KUSSEI 1 [Medicago truncatula]
MS.gene93981	--	--	Molecular Function: nucleic acid binding (GO:0003676);; Molecular Function: RNA-DNA hybrid ribonuclease activity (GO:0004523);;	--	--	[R]	General function prediction only	--	--	S	Function unknown	hypothetical protein [Beta vulgaris subsp. vulgaris]
MS.gene87332	[R]	General function prediction only	Molecular Function: ADP binding (GO:0043531);;	K13457|9.2e-28|hbr:110655174|K13457 disease resistance protein RPM1 | (RefSeq) disease resistance protein RPM1-like	Plant-pathogen interaction (ko04626)	--	--	NB-ARC domain	Probable disease resistance protein At5g66900 OS=Arabidopsis thaliana OX=3702 GN=At5g66900 PE=3 SV=1	S	Function unknown	putative powdery mildew resistance protein, RPW8 [Medicago truncatula]
MS.gene70247	[PR]	Inorganic ion transport and metabolism;; General function prediction only	Molecular Function: methionine gamma-lyase activity (GO:0018826);;	--	--	--	--	Methionine gamma-lyase	--	P	Inorganic ion transport and metabolism	uncharacterized protein LOC11439483 [Medicago truncatula]
MS.gene019612	--	--	--	--	--	--	--	--	Kiwellin-1 OS=Zea mays OX=4577 GN=KWL1 PE=1 SV=1	S	Function unknown	putative ripening-related protein 2 [Medicago truncatula]
MS.gene058980	--	--	Molecular Function: protein binding (GO:0005515);;	K15030|1.1e-36|bna:106431989|K15030 translation initiation factor 3 subunit M | (RefSeq) uncharacterized protein LOC106431989	--	--	--	F-box domain	F-box protein CPR1 OS=Arabidopsis thaliana OX=3702 GN=CPR1 PE=1 SV=2	S	Function unknown	putative F-box domain, galactose oxidase/kelch, beta-propeller, F-box associated interaction [Medicago truncatula]
MS.gene031175	--	--	Cellular Component: cellular_component (GO:0005575);; Cellular Component: intracellular (GO:0005622);; Cellular Component: cell (GO:0005623);; Cellular Component: cytoplasm (GO:0005737);; Cellular Component: endosome (GO:0005768);; Cellular Component: Golgi apparatus (GO:0005794);; Cellular Component: trans-Golgi network (GO:0005802);; Biological Process: response to stress (GO:0006950);; Biologi…	K12472|1.2e-32|cqi:110701739|K12472 epidermal growth factor receptor substrate 15 | (RefSeq) GATA zinc finger domain-containing protein 14-like	Endocytosis (ko04144)	--	--	BURP domain	BURP domain protein RD22 OS=Arabidopsis thaliana OX=3702 GN=RD22 PE=2 SV=1	S	Function unknown	BURP domain protein RD22 [Medicago truncatula]
MS.gene31131	--	--	Molecular Function: transcription factor activity, sequence-specific DNA binding (GO:0003700);; Cellular Component: nucleus (GO:0005634);; Biological Process: regulation of transcription, DNA-templated (GO:0006355);; Biological Process: response to chitin (GO:0010200);; Molecular Function: sequence-specific DNA binding (GO:0043565);;	K14494|1.6e-50|ppp:112296036|K14494 DELLA protein | (RefSeq) DELLA protein GAI-like	Plant hormone signal transduction (ko04075)	--	--	GRAS domain family	Scarecrow-like protein 14 OS=Arabidopsis thaliana OX=3702 GN=SCL14 PE=1 SV=2	K	Transcription	scarecrow-like protein 14 [Medicago truncatula]
MS.gene62241	--	--	Molecular Function: protein binding (GO:0005515);;	--	--	[R]	General function prediction only	F-box domain	Putative F-box/LRR-repeat protein 23 OS=Arabidopsis thaliana OX=3702 GN=FBL23 PE=4 SV=1	S	Function unknown	F-box protein skip19 [Trifolium pratense]
MS.gene70667	[Q]	Secondary metabolites biosynthesis, transport and catabolism	Molecular Function: copper ion binding (GO:0005507);; Molecular Function: primary amine oxidase activity (GO:0008131);; Biological Process: amine metabolic process (GO:0009308);; Molecular Function: quinone binding (GO:0048038);;	K00276|0.0e+00|mtr:MTR_3g077080|K00276 primary-amine oxidase [EC:1.4.3.21] | (RefSeq) copper amine oxidase, enzyme domain protein	Glycine, serine and threonine metabolism (ko00260);; Tyrosine metabolism (ko00350);; Phenylalanine metabolism (ko00360);; beta-Alanine metabolism (ko00410);; Isoquinoline alkaloid biosynthesis (ko00950);; Tropane, piperidine and pyridine alkaloid biosynthesis (ko00960)	[Q]	Secondary metabolites biosynthesis, transport and catabolism	Copper amine oxidase, enzyme domain	Primary amine oxidase OS=Pisum sativum OX=3888 PE=1 SV=1	Q	Secondary metabolites biosynthesis, transport and catabolism	uncharacterized protein LOC11413114 [Medicago truncatula]
MS.gene061192	--	--	--	--	--	--	--	--	--	E	Amino acid transport and metabolism	--
MS.gene29627	[M]	Cell wall/membrane/envelope biogenesis	Molecular Function: protein serine/threonine kinase activity (GO:0004674);; Molecular Function: ATP binding (GO:0005524);; Cellular Component: integral component of membrane (GO:0016021);;	K20181|2.9e-87|mtr:MTR_5g026090|K20181 vacuolar protein sorting-associated protein 18 | (RefSeq) vacuolar sorting-associated-like protein	--	--	--	Protein kinase domain	Probable LRR receptor-like serine/threonine-protein kinase At3g47570 OS=Arabidopsis thaliana OX=3702 GN=At3g47570 PE=2 SV=1	S	Function unknown	probable LRR receptor-like serine/threonine-protein kinase At3g47570 isoform X1 [Medicago truncatula]
MS.gene80118	[T]	Signal transduction mechanisms	Molecular Function: protein serine/threonine kinase activity (GO:0004674);; Molecular Function: ATP binding (GO:0005524);; Cellular Component: integral component of membrane (GO:0016021);;	K20181|9.6e-160|mtr:MTR_5g026090|K20181 vacuolar protein sorting-associated protein 18 | (RefSeq) vacuolar sorting-associated-like protein	--	--	--	Protein kinase domain	Probable LRR receptor-like serine/threonine-protein kinase At3g47570 OS=Arabidopsis thaliana OX=3702 GN=At3g47570 PE=2 SV=1	S	Function unknown	probable LRR receptor-like serine/threonine-protein kinase At3g47570 [Medicago truncatula]
MS.gene59373	[I]	Lipid transport and metabolism	Molecular Function: hydrolase activity (GO:0016787);; Molecular Function: lyase activity (GO:0016829);; Molecular Function: 2-succinyl-5-enolpyruvyl-6-hydroxy-3-cyclohexene-1-carboxylic-acid synthase activity (GO:0070204);;	--	--	[R]	General function prediction only	alpha/beta hydrolase fold	--	S	Function unknown	alpha/beta fold hydrolase [Medicago truncatula]
MS.gene74248	[S]	Function unknown	--	K08997|0.0e+00|mtr:MTR_1g116875|K08997 serine/tyrosine/threonine adenylyltransferase [EC:2.7.7.-] | (RefSeq) hypothetical protein	--	[S]	Function unknown	Uncharacterized ACR, YdiU/UPF0061 family	--	S	Function unknown	uncharacterized protein LOC25485754 [Medicago truncatula]
MS.gene78979	[R]	General function prediction only	Molecular Function: peroxidase activity (GO:0004601);; Cellular Component: integral component of membrane (GO:0016021);;	K09775|2.1e-71|mtr:MTR_3g085670|K09775 uncharacterized protein | (RefSeq) acid phosphatase/vanadium-dependent haloperoxidase	--	--	--	Divergent PAP2 family	--	S	Function unknown	uncharacterized protein LOC11437568 [Medicago truncatula]
MS.gene070899	--	--	Molecular Function: UDP-glycosyltransferase activity (GO:0008194);; Cellular Component: intracellular membrane-bounded organelle (GO:0043231);;	K22706|3.5e-28|pmum:103319663|K22706 (R)-mandelonitrile beta-glucosyltransferase [EC:2.4.1.354] | (RefSeq) 7-deoxyloganetin glucosyltransferase-like	Cyanoamino acid metabolism (ko00460)	[GC]	Carbohydrate transport and metabolism;; Energy production and conversion	UDP-glucoronosyl and UDP-glucosyl transferase	7-deoxyloganetic acid glucosyl transferase OS=Catharanthus roseus OX=4058 GN=7DLGT PE=1 SV=1	S	Function unknown	7-deoxyloganetic acid glucosyltransferase [Medicago truncatula]
MS.gene064319	--	--	--	--	--	--	--	--	--	S	Function unknown	--
MS.gene82715	--	--	--	--	--	[R]	General function prediction only	--	--	S	Function unknown	uncharacterized protein LOC11428253 isoform X1 [Medicago truncatula]
MS.gene057762	--	--	Molecular Function: nucleic acid binding (GO:0003676);; Biological Process: DNA integration (GO:0015074);;	K09338|5.5e-33|cit:102623619|K09338 homeobox-leucine zipper protein | (RefSeq) homeobox-leucine zipper protein ROC8-like	--	[R]	General function prediction only	--	--	L	Replication, recombination and repair	hypothetical protein MA16_Dca022471 [Dendrobium catenatum]
MS.gene81302	--	--	--	K23050|3.2e-11|gmx:100775467|K23050 phenylcoumaran benzylic ether reductase [EC:1.3.1.-] | (RefSeq) eugenol synthase 1	--	--	--	Sucrase/ferredoxin-like	--	S	Function unknown	uncharacterized protein LOC11428885 isoform X1 [Medicago truncatula]
MS.gene76131	--	--	Molecular Function: enzyme inhibitor activity (GO:0004857);; Biological Process: negative regulation of catalytic activity (GO:0043086);;	--	--	--	--	--	--	--	--	uncharacterized protein LOC25486979 [Medicago truncatula]
MS.gene72360	--	--	Molecular Function: dioxygenase activity (GO:0051213);;	K13229|1.4e-34|sita:101778204|K13229 2,4-dihydroxy-1,4-benzoxazin-3-one-glucoside dioxygenase [EC:1.14.11.59] | (RefSeq) DIBOA-glucoside dioxygenase BX6	Benzoxazinoid biosynthesis (ko00402)	[QR]	Secondary metabolites biosynthesis, transport and catabolism;; General function prediction only	non-haem dioxygenase in morphine synthesis N-terminal	1-aminocyclopropane-1-carboxylate oxidase homolog 1 OS=Arabidopsis thaliana OX=3702 GN=At1g06620 PE=2 SV=1	S	Function unknown	1-aminocyclopropane-1-carboxylate oxidase homolog 1 [Medicago truncatula]
MS.gene055861	--	--	Cellular Component: integral component of membrane (GO:0016021);; Cellular Component: chloroplast membrane (GO:0031969);;	--	--	--	--	Chloroplast import apparatus Tic20-like	Protein TIC 20-IV, chloroplastic OS=Arabidopsis thaliana OX=3702 GN=TIC20-IV PE=2 SV=1	U	Intracellular trafficking, secretion, and vesicular transport	protein TIC 20-IV, chloroplastic [Medicago truncatula]
MS.gene010758	--	--	Cellular Component: integral component of membrane (GO:0016021);;	--	--	--	--	F-box associated	Putative F-box protein At3g16210 OS=Arabidopsis thaliana OX=3702 GN=At3g16210 PE=4 SV=1	S	Function unknown	F-box/kelch-repeat protein At3g06240 [Medicago truncatula]
MS.gene035920	[G]	Carbohydrate transport and metabolism	Molecular Function: hydrolase activity, hydrolyzing O-glycosyl compounds (GO:0004553);; Molecular Function: xylan 1,4-beta-xylosidase activity (GO:0009044);; Cellular Component: plant-type cell wall (GO:0009505);; Biological Process: arabinan catabolic process (GO:0031222);; Biological Process: xylan catabolic process (GO:0045493);; Molecular Function: alpha-L-arabinofuranosidase activity (GO:004…	K15920|1.0e-33|ini:109165712|K15920 xylan 1,4-beta-xylosidase [EC:3.2.1.37] | (RefSeq) beta-xylosidase/alpha-L-arabinofuranosidase 2-like	Amino sugar and nucleotide sugar metabolism (ko00520)	--	--	Fibronectin type III-like domain	Probable beta-D-xylosidase 7 OS=Arabidopsis thaliana OX=3702 GN=BXL7 PE=2 SV=2	G	Carbohydrate transport and metabolism	probable beta-D-xylosidase 7 [Medicago truncatula]
MS.gene028226	--	--	Cellular Component: nucleus (GO:0005634);; Biological Process: regulation of transcription, DNA-templated (GO:0006355);; Biological Process: histone exchange (GO:0043486);;	K11664|2.4e-140|cam:101496986|K11664 vacuolar protein sorting-associated protein 72 | (RefSeq) SWR1 complex subunit 2	--	[R]	General function prediction only	YL1 nuclear protein	SWR1 complex subunit 2 OS=Arabidopsis thaliana OX=3702 GN=SWC2 PE=1 SV=1	S	Function unknown	hypothetical protein MtrunA17_Chr8g0375271 [Medicago truncatula]
MS.gene038859	--	--	--	--	--	--	--	Domain of unknown function (DUF4283)	--	T	Signal transduction mechanisms	hypothetical protein TSUD_139740 [Trifolium subterraneum]
MS.gene33918	[R]	General function prediction only	Molecular Function: protein binding (GO:0005515);;	K14818|7.5e-202|mtr:MTR_1g097140|K14818 ribosome assembly protein SQT1 | (RefSeq) vegetative incompatibility HET-E-like protein	--	[S]	Function unknown	WD domain, G-beta repeat	WD repeat-containing protein WDS homolog OS=Arabidopsis thaliana OX=3702 GN=WDS PE=1 SV=1	S	Function unknown	angio-associated migratory cell protein [Medicago truncatula]
MS.gene94864	--	--	Molecular Function: RNA binding (GO:0003723);;	--	--	--	--	--	--	--	--	hypothetical protein TSUD_244350 [Trifolium subterraneum]
MS.gene23811	--	--	Cellular Component: integral component of membrane (GO:0016021);;	K21435|9.6e-08|gmx:100795993|K21435 ankyrin repeat domain-containing protein 6 | (RefSeq) espin	--	[R]	General function prediction only	Ankyrin repeats (3 copies)	Ankyrin repeat-containing protein BDA1 OS=Arabidopsis thaliana OX=3702 GN=BAD1 PE=1 SV=1	S	Function unknown	putative ankyrin repeat-containing domain, PGG domain-containing protein [Medicago truncatula]
[truncated: 64,177 more rows]

## Sheet: Integrated_Function.anno.2
MS.gene023851	[H]	Coenzyme transport and metabolism	Molecular Function: catalytic activity (GO:0003824);;	K01598|1.6e-78|mtr:MTR_7g075710|K01598 phosphopantothenoylcysteine decarboxylase [EC:4.1.1.36] | (RefSeq) phosphopantothenoylcysteine decarboxylase	Pantothenate and CoA biosynthesis (ko00770)	[PD]	Inorganic ion transport and metabolism;; Cell cycle control, cell division, chromosome partitioning	Flavoprotein	Phosphopantothenoylcysteine decarboxylase OS=Arabidopsis thaliana OX=3702 GN=HAL3A PE=1 SV=1	H	Coenzyme transport and metabolism	phosphopantothenoylcysteine decarboxylase [Medicago truncatula]
[truncated: 64,999 more rows]

[truncated: 11 more sheets: Integrated_Function.anno.3, Function_anno.stat, GO.list.1, GO.list.2, GO.list.3, GO_tree.stat, Kegg.pathway, Kegg.ko.1, Kegg.ko.2, Comparison result statistics ta, AllSample_GC_Q]
